# Supplementary material for: Marine bacteria degrade viral particles as a source of nitrogen, phosphorus, and sulfur-rich dissolved organic matter
Source: ISME Commun. 2026 Mar 9;6(1):ycag056. doi: 10.1093/ismeco/ycag056 (PMC13064650; doi:10.1093/ismeco/ycag056)
Supplement: Supplementary_Data_1_Molecular_compositions_in_this_study_ycag056 [file supplementary_data_1_molecular_compositions_in_this_study_ycag056.xlsx]

## Sheet: Virion DOM
Column descriptions:
Mass-to-charge ratio (m/z): Measured mass-to-charge ratio. Molecular formula assignment was based on a mass accuracy of < 1.0 ppm.
Relative intensity (%): The relative abundance of each molecular formula, calculated as (peak intensity / sum of all assigned peak intensities) × 100%.
Double bond equivalent (DBE): Calculated as: DBE = C – H/2 + N/2 + 1, where C, H, and N are the numbers of carbon, hydrogen, and nitrogen atoms in the molecular formula, respectively.
Molecular formula: The elemental composition assigned to each peak. A molecular formula calculator generated matching formulas according to the elemental combinations of 12C1–60, 1H1–120, 14N0–3, 16O0–30, and 32S0–1, with a mass accuracy window setting as 1.0 ppm and a signal-to-noise (S/N) ratio of ≥4 for formula assignment. All candidate formulas were subjected to basic chemical criteria as des…
Note: This table lists the 508 molecular formulas identified in the purified virion DOM.
Mass-to-charge ratio (m/z)	Relative intensity (%)	Double bond equivalent (DBE)	Molecular formula
294.176	2.0465	5	C17H26O4N0S0
382.156	0.732351	7	C19H26O8N0S0
368.14	0.691804	7	C18H24O8N0S0
410.15	0.670836	8	C20H26O9N0S0
380.14	0.638504	8	C19H24O8N0S0
394.156	0.619087	8	C20H26O8N0S0
396.135	0.612657	8	C19H24O9N0S0
398.151	0.605955	7	C19H26O9N0S0
352.145	0.605133	7	C18H24O7N0S0
312.114	0.584301	6	C15H20O7N0S0
234.155	0.561033	5	C15H22O2N0S0
384.135	0.560994	7	C18H24O9N0S0
366.124	0.559245	8	C18H22O8N0S0
396.171	0.551792	7	C20H28O8N0S0
340.145	0.539366	6	C17H24O7N0S0
354.124	0.533131	7	C17H22O8N0S0
310.134	0.531925	6	C16H22O6N0S0
366.161	0.528027	7	C19H26O7N0S0
424.166	0.509467	8	C21H28O9N0S0
340.109	0.505887	7	C16H20O8N0S0
426.145	0.496803	8	C20H26O10N0S0
364.145	0.488372	8	C19H24O7N0S0
326.129	0.481206	6	C16H22O7N0S0
296.119	0.478581	6	C15H20O6N0S0
408.135	0.476307	9	C20H24O9N0S0
424.13	0.471947	9	C20H24O10N0S0
338.129	0.462966	7	C17H22O7N0S0
392.14	0.447427	9	C20H24O8N0S0
282.14	0.440552	5	C15H22O5N0S0
382.119	0.438106	8	C18H22O9N0S0
324.114	0.434331	7	C16H20O7N0S0
436.166	0.431705	9	C22H28O9N0S0
380.176	0.428305	7	C20H28O7N0S0
422.15	0.426642	9	C21H26O9N0S0
298.134	0.419755	5	C15H22O6N0S0
394.119	0.415101	9	C19H22O9N0S0
342.124	0.4074	6	C16H22O8N0S0
410.187	0.406433	7	C21H30O8N0S0
368.176	0.402864	6	C19H28O7N0S0
438.145	0.396523	9	C21H26O10N0S0
356.14	0.395361	6	C17H24O8N0S0
328.145	0.38934	5	C16H24O7N0S0
384.171	0.383997	6	C19H28O8N0S0
314.129	0.379523	5	C15H22O7N0S0
328.109	0.379505	6	C15H20O8N0S0
454.177	0.379324	8	C22H30O10N0S0
370.119	0.378698	7	C17H22O9N0S0
370.156	0.378486	6	C18H26O8N0S0
440.161	0.375552	8	C21H28O10N0S0
312.169	0.374452	4	C17H28O3N0S1
338.166	0.373068	6	C18H26O6N0S0
324.15	0.371371	6	C17H24O6N0S0
354.161	0.370634	6	C18H26O7N0S0
336.15	0.370578	7	C18H24O6N0S0
428.161	0.369177	7	C20H28O10N0S0
378.124	0.367814	9	C19H22O8N0S0
412.166	0.364088	7	C20H28O9N0S0
408.171	0.364027	8	C21H28O8N0S0
386.151	0.36197	6	C18H26O9N0S0
400.13	0.360104	7	C18H24O10N0S0
312.15	0.350935	5	C16H24O6N0S0
310.171	0.348302	5	C17H26O5N0S0
378.161	0.343842	8	C20H26O7N0S0
422.187	0.33878	8	C22H30O8N0S0
284.119	0.337471	5	C14H20O6N0S0
308.119	0.334563	7	C16H20O6N0S0
294.139	0.333921	6	C16H22O5N0S0
414.145	0.333365	7	C19H26O10N0S0
350.129	0.333271	8	C18H22O7N0S0
398.114	0.330611	8	C18H22O10N0S0
438.182	0.328741	8	C22H30O9N0S0
326.184	0.328597	4	C18H30O3N0S1
296.155	0.321708	5	C16H24O5N0S0
388.099	0.320282	16	C22H16O5N2S0
352.181	0.317424	6	C19H28O6N0S0
280.124	0.314546	6	C15H20O5N0S0
322.134	0.312977	7	C17H22O6N0S0
348.15	0.311736	8	C19H24O6N0S0
452.161	0.3112	9	C22H28O10N0S0
454.14	0.307013	9	C21H26O11N0S0
428.125	0.303706	8	C19H24O11N0S0
442.177	0.302111	7	C21H30O10N0S0
356.104	0.296386	7	C16H20O9N0S0
268.124	0.29555	5	C14H20O5N0S0
392.176	0.294902	8	C21H28O7N0S0
222.155	0.294869	4	C14H22O2N0S0
380.103	0.292801	9	C18H20O9N0S0
282.103	0.292379	6	C14H18O6N0S0
372.135	0.290181	6	C17H24O9N0S0
412.13	0.289764	8	C19H24O10N0S0
352.109	0.289339	8	C17H20O8N0S0
426.182	0.287039	7	C21H30O9N0S0
406.156	0.285372	9	C21H26O8N0S0
410.114	0.282935	9	C19H22O10N0S0
402.145	0.281167	6	C18H26O10N0S0
468.156	0.279994	9	C22H28O11N0S0
310.098	0.279728	7	C15H18O7N0S0
420.171	0.278922	9	C22H28O8N0S0
300.114	0.277697	5	C14H20O7N0S0
298.098	0.275464	6	C14H18O7N0S0
450.145	0.274593	10	C22H26O10N0S0
466.177	0.274227	9	C23H30O10N0S0
400.166	0.269576	6	C19H28O9N0S0
312.187	0.269217	4	C17H28O5N0S0
368.103	0.269122	8	C17H20O9N0S0
266.145	0.263361	5	C15H22O4N0S0
362.129	0.262947	9	C19H22O7N0S0
350.166	0.262646	7	C19H26O6N0S0
426.109	0.261473	9	C19H22O11N0S0
452.197	0.260369	8	C23H32O9N0S0
336.114	0.258975	8	C17H20O7N0S0
382.192	0.257848	6	C20H30O7N0S0
358.119	0.255733	6	C16H22O9N0S0
286.134	0.255669	4	C14H22O6N0S0
362.166	0.254875	8	C20H26O6N0S0
480.192	0.252338	9	C24H32O10N0S0
482.172	0.249735	9	C23H30O11N0S0
442.14	0.249041	8	C20H26O11N0S0
386.114	0.24887	7	C17H22O10N0S0
308.155	0.246709	6	C17H24O5N0S0
270.103	0.246326	5	C13H18O6N0S0
270.14	0.244498	4	C14H22O5N0S0
436.13	0.244274	10	C21H24O10N0S0
440.198	0.240761	7	C22H32O9N0S0
330.124	0.23958	5	C15H22O8N0S0
342.161	0.238411	5	C17H26O7N0S0
364.108	0.236923	9	C18H20O8N0S0
344.14	0.236108	5	C16H24O8N0S0
440.125	0.235192	9	C20H24O11N0S0
398.187	0.234378	6	C20H30O8N0S0
434.187	0.232528	9	C23H30O8N0S0
384.098	0.231647	8	C17H20O10N0S0
406.192	0.230182	8	C22H30O7N0S0
364.181	0.229732	7	C20H28O6N0S0
436.203	0.229609	8	C23H32O8N0S0
414.182	0.229226	6	C20H30O9N0S0
450.182	0.229096	9	C23H30O9N0S0
356.176	0.228955	5	C18H28O7N0S0
478.213	0.225639	9	C25H34O9N0S0
424.203	0.225243	7	C22H32O8N0S0
254.108	0.224174	5	C13H18O5N0S0
326.093	0.223504	7	C15H18O8N0S0
300.15	0.221996	4	C15H24O6N0S0
298.153	0.220623	4	C16H26O3N0S1
490.177	0.219054	11	C25H30O10N0S0
326.166	0.218181	5	C17H26O6N0S0
376.145	0.215641	9	C20H24O7N0S0
390.161	0.213952	9	C21H26O7N0S0
468.193	0.212137	8	C23H32O10N0S0
314.093	0.211991	6	C14H18O8N0S0
358.156	0.208784	5	C17H26O8N0S0
470.135	0.208037	9	C21H26O12N0S0
394.192	0.206246	7	C21H30O7N0S0
294.103	0.206145	7	C15H18O6N0S0
466.14	0.203426	10	C22H26O11N0S0
334.134	0.202183	8	C18H22O6N0S0
240.129	0.201855	4	C13H20O4N0S0
251.145	0.201655	5	C14H21O3N1S0
330.16	0.200418	4	C16H26O7N0S0
406.119	0.200244	10	C20H22O9N0S0
444.156	0.199662	7	C20H28O11N0S0
416.161	0.199171	6	C19H28O10N0S0
320.119	0.198987	8	C17H20O6N0S0
404.14	0.196611	10	C21H24O8N0S0
390.124	0.196119	10	C20H22O8N0S0
278.145	0.195795	6	C16H22O4N0S0
318.139	0.192137	8	C18H22O5N0S0
338.093	0.1903	8	C16H18O8N0S0
256.087	0.188704	5	C12H16O6N0S0
306.103	0.188216	8	C16H18O6N0S0
340.181	0.188011	5	C18H28O6N0S0
430.14	0.186141	7	C19H26O11N0S0
286.098	0.186035	5	C13H18O7N0S0
414.109	0.185902	8	C18H22O11N0S0
342.197	0.185454	4	C18H30O6N0S0
336.186	0.185214	6	C19H28O5N0S0
272.119	0.184928	4	C13H20O6N0S0
254.145	0.184747	4	C14H22O4N0S0
420.135	0.184423	10	C21H24O9N0S0
306.139	0.184013	7	C17H22O5N0S0
480.156	0.183616	10	C23H28O11N0S0
332.155	0.181651	8	C19H24O5N0S0
296.082	0.181635	7	C14H16O7N0S0
396.208	0.181567	6	C21H32O7N0S0
302.129	0.181446	4	C14H22O7N0S0
278.072	0.17885	8	C14H14O6N0S0
418.156	0.178454	10	C22H26O8N0S0
322.098	0.178331	8	C16H18O7N0S0
452.125	0.178123	10	C21H24O11N0S0
408.099	0.177271	10	C19H20O10N0S0
278.108	0.174417	7	C15H18O5N0S0
322.171	0.173878	6	C18H26O5N0S0
372.098	0.173762	7	C16H20O10N0S0
456.192	0.173302	7	C22H32O10N0S0
392.104	0.173004	10	C19H20O9N0S0
266.108	0.171687	6	C14H18O5N0S0
284.155	0.17161	4	C15H24O5N0S0
438.218	0.171133	7	C23H34O8N0S0
366.197	0.170474	6	C20H30O6N0S0
268.087	0.170226	6	C13H16O6N0S0
370.192	0.169252	5	C19H30O7N0S0
292.124	0.168931	7	C16H20O5N0S0
448.166	0.168829	10	C23H28O9N0S0
428.197	0.168773	6	C21H32O9N0S0
316.145	0.16797	4	C15H24O7N0S0
366.088	0.167922	9	C17H18O9N0S0
456.156	0.165182	8	C21H28O11N0S0
490.213	0.164882	10	C26H34O9N0S0
412.203	0.164794	6	C21H32O8N0S0
484.151	0.164671	9	C22H28O12N0S0
464.161	0.163831	10	C23H28O10N0S0
238.113	0.163795	5	C13H18O4N0S0
438.109	0.163782	10	C20H22O11N0S0
492.156	0.162596	11	C24H28O11N0S0
432.171	0.160361	10	C23H28O8N0S0
348.068	0.159693	15	C19H12O5N2S0
494.172	0.158902	10	C24H30O11N0S0
314.166	0.158315	4	C16H26O6N0S0
464.198	0.157751	9	C24H32O9N0S0
456.12	0.155927	9	C20H24O12N0S0
226.15	0.155411	3	C13H22O3N0S0
242.108	0.153611	4	C12H18O5N0S0
344.104	0.15357	6	C15H20O9N0S0
365.104	0.153039	9	C17H19O8N1S0
312.077	0.152573	7	C14H16O8N0S0
320.155	0.152548	7	C18H24O5N0S0
290.108	0.152078	8	C16H18O5N0S0
434.151	0.152006	10	C22H26O9N0S0
384.207	0.151795	5	C20H32O7N0S0
264.129	0.151562	6	C15H20O4N0S0
510.239	0.151239	8	C26H38O10N0S0
334.171	0.149765	7	C19H26O5N0S0
396.098	0.149757	9	C18H20O10N0S0
334.098	0.149351	9	C17H18O7N0S0
378.197	0.14909	7	C21H30O6N0S0
402.161	0.148244	10	C22H26O7N0S0
524.182	0.147991	10	C25H32O12N0S0
466.213	0.147074	8	C24H34O9N0S0
420.207	0.146885	8	C23H32O7N0S0
520.187	0.146758	11	C26H32O11N0S0
492.193	0.145641	10	C25H32O10N0S0
416.125	0.145479	7	C18H24O11N0S0
665.549	0.144455	8	C44H75O1N1S1
508.187	0.143802	10	C25H32O11N0S0
324.186	0.143412	5	C18H28O5N0S0
400.202	0.142992	5	C20H32O8N0S0
448.202	0.142978	9	C24H32O8N0S0
258.103	0.142861	4	C12H18O6N0S0
430.176	0.142313	6	C20H30O10N0S0
476.161	0.141666	11	C24H28O10N0S0
374.15	0.141656	5	C17H26O9N0S0
372.171	0.14151	5	C18H28O8N0S0
316.108	0.141426	5	C14H20O8N0S0
412.093	0.141312	9	C18H20O11N0S0
386.129	0.140875	11	C21H22O7N0S0
376.109	0.140816	10	C19H20O8N0S0
280.087	0.140613	7	C14H16O6N0S0
282.067	0.140472	7	C13H14O7N0S0
484.187	0.140179	8	C23H32O11N0S0
636.151	0.139998	5	C22H36O19N0S1
340.2	0.139702	4	C19H32O3N0S1
446.068	0.139456	18	C23H14O8N2S0
442.213	0.139128	6	C22H34O9N0S0
374.129	0.138664	10	C20H22O7N0S0
388.145	0.138637	10	C21H24O7N0S0
354.088	0.138443	8	C16H18O9N0S0
380.137	0.138324	12	C23H24O3N0S1
262.113	0.138017	7	C15H18O4N0S0
382.153	0.138012	11	C23H26O3N0S1
422.114	0.137892	10	C20H22O10N0S0
446.151	0.137742	11	C23H26O9N0S0
361.13	0.137683	5	C15H23O9N1S0
288.114	0.137474	4	C13H20O7N0S0
429.193	0.137103	6	C20H31O9N1S0
308.082	0.136559	8	C15H16O7N0S0
772.282	0.136314	12	C34H48O18N2S0
522.203	0.136186	10	C26H34O11N0S0
238.15	0.136134	4	C14H22O3N0S0
328.181	0.135285	4	C17H28O6N0S0
360.15	0.135184	9	C20H24O6N0S0
422.223	0.134803	7	C23H34O7N0S0
482.148	0.134369	18	C30H26O4N0S1
268.16	0.134028	4	C15H24O4N0S0
512.183	0.132933	9	C24H32O12N0S0
494.135	0.132809	11	C23H26O12N0S0
472.187	0.132712	7	C22H32O11N0S0
619.296	0.132229	6	C29H49O11N1S1
714.605	0.131746	2	C41H82O7N2S0
746.537	0.131656	8	C43H74O8N2S0
732.165	0.131499	17	C34H36O16N0S1
228.093	0.131374	4	C11H16O5N0S0
548.004	0.130842	12	C19H16O17N0S1
360.171	0.130591	4	C17H28O8N0S0
274.134	0.130527	3	C13H22O6N0S0
350.202	0.130508	6	C20H30O5N0S0
370.083	0.130479	8	C16H18O10N0S0
758.267	0.130158	12	C33H46O18N2S0
337.109	0.129985	8	C16H19O7N1S0
494.244	0.129054	8	C26H38O9N0S0
478.25	0.129052	8	C26H38O8N0S0
572.204	0.128777	9	C26H36O14N0S0
510.166	0.128765	10	C24H30O12N0S0
498.167	0.128351	9	C23H30O12N0S0
444.193	0.128296	6	C21H32O10N0S0
252.129	0.127789	5	C14H20O4N0S0
526.235	0.127783	8	C26H38O11N0S0
418.192	0.127608	9	C23H30O7N0S0
408.208	0.12757	7	C22H32O7N0S0
360.135	0.127159	5	C16H24O9N0S0
452.234	0.127089	7	C24H36O8N0S0
704.375	0.127017	20	C44H52O6N2S0
374.166	0.126962	9	C21H26O6N0S0
322.109	0.126837	8	C15H18O6N2S0
462.218	0.126755	9	C25H34O8N0S0
256.124	0.126583	4	C13H20O5N0S0
248.098	0.126448	7	C14H16O4N0S0
346.135	0.126412	9	C19H22O6N0S0
335.093	0.126398	9	C16H17O7N1S0
250.15	0.125613	5	C15H22O3N0S0
348.114	0.12506	9	C18H20O7N0S0
494.208	0.12324	9	C25H34O10N0S0
252.093	0.122133	6	C13H16O5N0S0
482.136	0.121194	10	C22H26O12N0S0
585.458	0.121099	12	C39H59O1N3S0
288.15	0.12108	3	C14H24O6N0S0
688.344	0.120887	21	C43H48O6N2S0
631.316	0.120788	2	C27H53O13N1S1
250.113	0.120677	6	C14H18O4N0S0
425.125	0.120604	9	C19H23O10N1S0
353.14	0.12046	7	C17H23O7N1S0
304.124	0.120305	8	C17H20O5N0S0
470.112	0.119455	18	C28H22O5N0S1
236.098	0.119204	6	C13H16O4N0S0
404.177	0.119129	9	C22H28O7N0S0
362.093	0.118684	10	C18H18O8N0S0
698.574	0.118603	3	C40H78O7N2S0
645.332	0.118466	2	C28H55O13N1S1
324.125	0.118009	7	C15H20O6N2S0
474.146	0.117905	12	C24H26O10N0S0
734.537	0.117872	7	C42H74O8N2S0
294.114	0.117859	7	C14H18O5N2S0
488.182	0.117856	7	C22H32O12N0S0
650.166	0.117775	5	C23H38O19N0S1
295.098	0.11738	7	C14H17O6N1S0
404.137	0.117342	14	C25H24O3N0S1
388.181	0.117153	9	C22H28O6N0S0
336.125	0.116791	8	C16H20O6N2S0
484.224	0.116615	7	C24H36O10N0S0
454.104	0.116542	10	C20H22O12N0S0
744.165	0.116463	18	C35H36O16N0S1
462.255	0.116434	8	C26H38O7N0S0
429.292	0.116271	8	C25H39O3N3S0
526.198	0.11613	9	C25H34O12N0S0
376.182	0.11551	8	C21H28O6N0S0
338.202	0.115275	5	C19H30O5N0S0
242.01	0.115224	7	C8H6O7N2S0
356.213	0.114968	4	C19H32O6N0S0
429.277	0.114754	4	C21H39O6N3S0
355.083	0.114724	8	C15H17O9N1S0
458.068	0.114591	19	C24H14O8N2S0
482.208	0.114365	8	C24H34O10N0S0
490.14	0.114083	12	C24H26O11N0S0
504.213	0.113929	6	C23H36O12N0S0
388.13	0.113207	6	C17H24O10N0S0
627.563	0.113132	6	C40H73O2N3S0
441.156	0.112375	8	C20H27O10N1S0
551.956	0.112305	21	C24H8O14N0S1
653.55	0.11222	7	C43H75O1N1S1
643.595	0.111923	5	C41H77O2N3S0
432.133	0.111672	15	C26H24O4N0S1
504.156	0.111127	12	C25H28O11N0S0
276.129	0.110427	7	C16H20O4N0S0
298.171	0.110418	4	C16H26O5N0S0
418.116	0.110166	15	C25H22O4N0S1
402.124	0.110158	11	C21H22O8N0S0
400.145	0.110132	11	C22H24O7N0S0
496.115	0.110124	11	C22H24O13N0S0
490.197	0.109921	6	C22H34O12N0S0
470.148	0.109713	17	C29H26O4N0S1
647.384	0.10967	0	C29H61O12N1S1
544.234	0.109661	12	C28H36O9N2S0
342.088	0.109541	7	C15H18O9N0S0
558.188	0.109519	9	C25H34O14N0S0
310.124	0.109417	11	C18H18O3N2S0
542.229	0.109368	8	C26H38O12N0S0
450.218	0.109304	8	C24H34O8N0S0
442.104	0.109064	9	C19H22O12N0S0
258.139	0.10899	3	C13H22O5N0S0
429.357	0.108712	1	C25H51O2N1S1
300.077	0.108594	6	C13H16O8N0S0
368.212	0.108453	5	C20H32O6N0S0
242.145	0.10837	3	C13H22O4N0S0
263.145	0.108225	6	C15H21O3N1S0
313.172	0.108067	9	C18H23O2N3S0
583.443	0.107561	13	C39H57O1N3S0
320.083	0.107531	9	C16H16O7N0S0
332.119	0.107529	9	C18H20O6N0S0
426.218	0.107431	6	C22H34O8N0S0
346.119	0.107403	5	C15H22O9N0S0
506.171	0.107331	11	C25H30O11N0S0
545.987	0.107182	13	C19H14O17N0S1
374.114	0.106938	6	C16H22O10N0S0
434.115	0.106921	11	C21H22O10N0S0
508.224	0.106835	9	C26H36O10N0S0
240.092	0.10669	5	C12H16O5N0S0
252.165	0.106572	4	C15H24O3N0S0
430.104	0.106504	8	C18H22O12N0S0
553.972	0.106446	20	C24H10O14N0S1
448.13	0.10622	11	C22H24O10N0S0
603.265	0.106162	7	C28H45O11N1S1
234.082	0.106055	7	C13H14O4N0S0
423.109	0.105988	10	C19H21O10N1S0
456.096	0.105859	18	C27H20O5N0S1
340.218	0.105827	4	C19H32O5N0S0
358.089	0.105782	16	C21H14O4N2S0
324.077	0.105673	8	C15H16O8N0S0
218.123	0.105603	6	C14H18O2N0S0
390.197	0.105547	8	C22H30O6N0S0
631.353	0.105365	1	C28H57O12N1S1
540.25	0.104937	8	C27H40O11N0S0
502.198	0.10485	7	C23H34O12N0S0
524.219	0.104787	9	C26H36O11N0S0
360.098	0.10453	6	C15H20O10N0S0
345.099	0.104487	6	C14H19O9N1S0
367.119	0.104181	8	C17H21O8N1S0
348.077	0.104038	10	C17H16O8N0S0
528.203	0.10373	13	C27H32O9N2S0
446.224	0.10312	9	C25H34O7N0S0
427.177	0.102517	7	C20H29O9N1S0
325.109	0.10248	7	C15H19O7N1S0
413.26	0.102417	9	C24H35O3N3S0
292.16	0.102034	6	C17H24O4N0S0
222.093	0.101969	6	C11H14O3N2S0
432.12	0.101743	7	C18H24O12N0S0
344.155	0.101442	9	C20H24O5N0S0
304.051	0.101228	10	C15H12O7N0S0
385.185	0.101226	5	C19H31O5N1S1
327.188	0.101119	9	C19H25O2N3S0
308.086	0.100458	3	C12H20O7N0S1
455.172	0.100333	8	C21H29O10N1S0
484.114	0.100324	10	C21H24O13N0S0
296.191	0.100245	4	C17H28O4N0S0
383.169	0.100019	6	C19H29O5N1S1
418.119	0.0999959	11	C21H22O9N0S0
422.111	0.0995105	14	C24H22O5N0S1
377.249	0.0994403	6	C22H35O4N1S0
278.181	0.0993252	5	C17H26O3N0S0
297.077	0.0991824	7	C13H15O7N1S0
470.172	0.0991556	8	C22H30O11N0S0
228.046	0.0990946	10	C12H8O3N2S0
306.07	0.0990415	4	C12H18O7N0S1
432.052	0.0987352	18	C22H12O8N2S0
431.292	0.0984045	3	C21H41O6N3S0
404.104	0.0983198	11	C20H20O9N0S0
388.166	0.098313	5	C18H28O9N0S0
240.046	0.0980969	11	C13H8O3N2S0
389.249	0.0979782	7	C23H35O4N1S0
371.114	0.0972207	7	C16H21O9N1S0
416.14	0.0971523	11	C22H24O8N0S0
480.12	0.0969168	11	C22H24O12N0S0
228.129	0.0967066	3	C12H20O4N0S0
272.065	0.0966241	5	C12H16O5N0S1
322.189	0.0964403	5	C19H30O2N0S1
408.096	0.0962103	14	C23H20O5N0S1
404.13	0.0954466	15	C23H20O5N2S0
417.357	0.0954289	0	C24H51O2N1S1
278.12	0.0950883	7	C14H18O4N2S0
311.129	0.0950347	6	C15H21O6N1S0
308.13	0.0944843	7	C15H20O5N2S0
398.078	0.0944829	9	C17H18O11N0S0
274.098	0.0936786	4	C12H18O7N0S0
276.056	0.093471	9	C14H12O6N0S0
236.134	0.0934641	5	C14H20O3N0S0
346.17	0.0933525	8	C20H26O5N0S0
270.067	0.0932677	6	C12H14O7N0S0
372.104	0.0932393	16	C22H16O4N2S0
388.106	0.0928407	15	C24H20O3N0S1
339.125	0.0926859	7	C16H21O7N1S0
262.15	0.0922907	6	C16H22O3N0S0
295.062	0.0922604	8	C13H13O7N1S0
354.197	0.0920798	5	C19H30O6N0S0
264.093	0.0917329	7	C14H16O5N0S0
344.176	0.0916148	4	C17H28O7N0S0
300.238	0.09152	6	C21H32O1N0S0
234.093	0.0908146	7	C12H14O3N2S0
360.067	0.0907912	16	C20H12O5N2S0
358.083	0.0907103	7	C15H18O10N0S0
333.078	0.0904614	10	C16H15O7N1S0
262.077	0.090247	8	C14H14O5N0S0
252.056	0.0900919	7	C12H12O6N0S0
330.139	0.0893701	9	C19H22O5N0S0
225.979	0.0892064	8	C7H2O7N2S0
242.976	0.0891207	7	C8H5O6N1S1
264.104	0.0888006	7	C13H16O4N2S0
234.118	0.0882107	6	C14H18O3N0S0
290.145	0.0881613	7	C17H22O4N0S0
288.077	0.0879707	5	C12H16O8N0S0
322.125	0.0878806	12	C19H18O3N2S0
298.222	0.0877884	7	C21H30O1N0S0
332.14	0.087565	4	C15H24O8N0S0
301.156	0.0874791	4	C13H23O5N3S0
286.081	0.0872395	5	C13H18O5N0S1
285.125	0.0868815	5	C12H19O5N3S0
308.174	0.0864651	5	C18H28O2N0S1
292.087	0.0863281	8	C15H16O6N0S0
272.082	0.0861677	5	C12H16O7N0S0
244.087	0.0860393	4	C11H16O6N0S0
240.961	0.0855207	8	C8H3O6N1S1

## Sheet: DSS-3
Column descriptions:
Mass-to-charge ratio (m/z): Measured mass-to-charge ratio. Molecular formula assignment was based on a mass accuracy of < 1.0 ppm.
Relative intensity (%): The relative abundance of each molecular formula, calculated as (peak intensity / sum of all assigned peak intensities) × 100%.
Double bond equivalent (DBE): Calculated as: DBE = C – H/2 + N/2 + 1, where C, H, and N are the numbers of carbon, hydrogen, and nitrogen atoms in the molecular formula, respectively.
Molecular formula: The elemental composition assigned to each peak. A molecular formula calculator generated matching formulas according to the elemental combinations of 12C1–60, 1H1–120, 14N0–3, 16O0–30, and 32S0–1, with a mass accuracy window setting as 1.0 ppm and a signal-to-noise (S/N) ratio of ≥4 for formula assignment. All candidate formulas were subjected to basic chemical criteria as des…
Note: This table lists the 1264 molecular formulas identified in the Ruegeria pomeroyi DSS-3 culture with added virions on day 6.
Mass-to-charge ratio (m/z)	Relative intensity (%)	Double bond equivalent (DBE)	Molecular formula
344.995	3.31048	18	C17H3O6N3S0
251.145	3.23462	5	C14H21O3N1S0
256.233	2.53625	1	C16H32O2N0S0
326.184	1.56698	4	C18H30O3N0S1
410.311	1.36487	8	C28H42O2N0S0
312.169	1.28455	4	C17H28O3N0S1
340.2	1.17015	4	C19H32O3N0S1
266.148	1.0862	0	C12H26O4N0S1
284.264	0.780096	1	C18H36O2N0S0
424.327	0.71224	8	C29H44O2N0S0
368.264	0.677266	8	C25H36O2N0S0
316.041	0.671806	16	C18H8O4N2S0
256.062	0.548887	6	C10H12O6N2S0
240.067	0.538978	6	C10H12O5N2S0
298.153	0.506389	4	C16H26O3N0S1
312.186	0.449268	4	C17H28O5N0S0
294.179	0.411603	0	C14H30O4N0S1
362.031	0.409763	12	C15H10O9N2S0
278.145	0.348167	6	C16H22O4N0S0
294.176	0.335865	5	C17H26O4N0S0
268.16	0.332594	4	C15H24O4N0S0
720.486	0.326018	8	C40H68O9N2S0
451.177	0.325365	9	C22H29O9N1S0
617.461	0.323208	2	C34H67O6N1S1
372.244	0.320115	3	C20H36O6N0S0
242.145	0.318661	3	C13H22O4N0S0
252.165	0.290537	4	C15H24O3N0S0
312.202	0.278174	8	C21H28O2N0S0
298.134	0.267997	5	C15H22O6N0S0
605.461	0.260484	1	C33H67O6N1S1
304.099	0.25951	9	C15H16O5N2S0
244.124	0.243176	3	C12H20O5N0S0
234.155	0.242554	5	C15H22O2N0S0
254.145	0.236412	4	C14H22O4N0S0
340.109	0.235295	7	C16H20O8N0S0
368.14	0.231744	7	C18H24O8N0S0
272.065	0.222783	5	C12H16O5N0S1
342.124	0.219794	6	C16H22O8N0S0
312.114	0.21838	6	C15H20O7N0S0
324.223	0.217372	4	C19H32O4N0S0
354.124	0.216795	7	C17H22O8N0S0
326.129	0.216633	6	C16H22O7N0S0
286.08	0.215827	5	C13H18O5N0S1
384.135	0.213971	7	C18H24O9N0S0
270.103	0.213227	5	C13H18O6N0S0
314.129	0.212408	5	C15H22O7N0S0
310.134	0.2123	6	C16H22O6N0S0
272.119	0.211294	4	C13H20O6N0S0
284.119	0.21124	5	C14H20O6N0S0
300.114	0.207354	5	C14H20O7N0S0
300.096	0.206286	5	C14H20O5N0S1
258.103	0.20602	4	C12H18O6N0S0
256.124	0.203705	4	C13H20O5N0S0
258.176	0.201571	2	C14H26O4N0S0
328.109	0.201341	6	C15H20O8N0S0
356.14	0.20064	6	C17H24O8N0S0
340.145	0.200194	6	C17H24O7N0S0
268.124	0.199972	5	C14H20O5N0S0
370.119	0.19905	7	C17H22O9N0S0
324.114	0.195053	7	C16H20O7N0S0
244.087	0.194959	4	C11H16O6N0S0
338.129	0.192665	7	C17H22O7N0S0
270.139	0.19034	4	C14H22O5N0S0
258.049	0.187365	5	C11H14O5N0S1
244.16	0.184702	2	C13H24O4N0S0
296.119	0.184173	6	C15H20O6N0S0
603.446	0.183026	2	C33H65O6N1S1
396.135	0.182814	8	C19H24O9N0S0
248.119	0.182237	2	C11H20O6N0S0
328.145	0.178532	5	C16H24O7N0S0
382.119	0.177879	8	C18H22O9N0S0
356.103	0.175769	7	C16H20O9N0S0
250.15	0.175614	5	C15H22O3N0S0
370.155	0.173201	6	C18H26O8N0S0
312.15	0.171677	5	C16H24O6N0S0
298.098	0.170827	6	C14H18O7N0S0
366.161	0.170229	7	C19H26O7N0S0
380.14	0.170179	8	C19H24O8N0S0
254.108	0.16967	5	C13H18O5N0S0
240.129	0.169591	4	C13H20O4N0S0
378.135	0.16955	9	C18H22O7N2S0
366.124	0.167934	8	C18H22O8N0S0
286.207	0.167132	2	C16H30O4N0S0
300.15	0.16655	4	C15H24O6N0S0
475.286	0.165329	8	C27H41O6N1S0
352.109	0.1653	8	C17H20O8N0S0
412.13	0.165125	8	C19H24O10N0S0
324.15	0.165004	6	C17H24O6N0S0
398.15	0.163125	7	C19H26O9N0S0
330.124	0.162401	5	C15H22O8N0S0
314.093	0.160987	6	C14H18O8N0S0
394.155	0.158516	8	C20H26O8N0S0
282.139	0.158237	5	C15H22O5N0S0
354.2	0.157585	0	C16H34O6N0S1
256.087	0.156677	5	C12H16O6N0S0
258.139	0.156336	3	C13H22O5N0S0
396.171	0.155965	7	C20H28O8N0S0
426.145	0.155302	8	C20H26O10N0S0
242.108	0.155083	4	C12H18O5N0S0
274.134	0.153892	3	C13H22O6N0S0
316.135	0.153036	9	C17H20O4N2S0
230.108	0.152908	3	C11H18O5N0S0
344.14	0.150948	5	C16H24O8N0S0
346.109	0.150591	10	C17H18O6N2S0
272.155	0.15001	3	C14H24O5N0S0
314.166	0.149145	4	C16H26O6N0S0
282.103	0.147981	6	C14H18O6N0S0
286.098	0.147964	5	C13H18O7N0S0
352.145	0.147495	7	C18H24O7N0S0
300.259	0.146285	1	C18H36O3N0S0
382.155	0.146198	7	C19H26O8N0S0
398.114	0.145934	8	C18H22O10N0S0
286.134	0.145252	4	C14H22O6N0S0
328.254	0.145169	2	C19H36O4N0S0
316.145	0.1451	4	C15H24O7N0S0
294.139	0.145083	6	C16H22O5N0S0
372.135	0.144323	6	C17H24O9N0S0
354.161	0.143696	6	C18H26O7N0S0
368.103	0.14323	8	C17H20O9N0S0
272.192	0.142712	2	C15H28O4N0S0
232.124	0.142299	2	C11H20O5N0S0
384.098	0.142293	8	C17H20O10N0S0
591.446	0.139654	1	C32H65O6N1S1
386.15	0.139414	6	C18H26O9N0S0
326.093	0.137685	7	C15H18O8N0S0
316.109	0.137569	5	C14H20O8N0S0
410.15	0.137301	8	C20H26O9N0S0
400.13	0.136392	7	C18H24O10N0S0
336.15	0.135145	7	C18H24O6N0S0
330.161	0.134936	4	C16H26O7N0S0
412.166	0.134802	7	C20H28O9N0S0
424.13	0.134705	9	C20H24O10N0S0
326.166	0.134701	5	C17H26O6N0S0
310.171	0.134614	5	C17H26O5N0S0
384.171	0.134585	6	C19H28O8N0S0
358.119	0.134251	6	C16H22O9N0S0
314.239	0.134098	2	C18H34O4N0S0
386.114	0.13319	7	C17H22O10N0S0
318.042	0.1327	11	C14H10O7N2S0
414.145	0.132543	7	C19H26O10N0S0
410.114	0.132371	9	C19H22O10N0S0
284.155	0.131654	4	C15H24O5N0S0
310.098	0.130759	7	C15H18O7N0S0
278.181	0.129197	5	C17H26O3N0S0
328.291	0.128937	1	C20H40O3N0S0
364.145	0.12834	8	C19H24O7N0S0
368.176	0.128178	6	C19H28O7N0S0
228.093	0.127732	4	C11H16O5N0S0
252.129	0.127458	5	C14H20O4N0S0
487.286	0.126497	9	C28H41O6N1S0
267.103	0.126457	6	C13H17O5N1S0
300.223	0.126166	2	C17H32O4N0S0
280.124	0.125869	6	C15H20O5N0S0
314.112	0.125859	5	C15H22O5N0S1
342.088	0.125262	7	C15H18O9N0S0
256.16	0.125236	3	C14H24O4N0S0
266.108	0.125206	6	C14H18O5N0S0
272.082	0.124212	5	C12H16O7N0S0
336.114	0.123186	8	C17H20O7N0S0
378.124	0.121752	9	C19H22O8N0S0
230.145	0.121419	2	C12H22O4N0S0
302.093	0.120221	5	C13H18O8N0S0
344.249	0.120122	2	C19H36O5N0S0
342.161	0.120008	5	C17H26O7N0S0
284.082	0.118545	6	C13H16O7N0S0
288.114	0.118316	4	C13H20O7N0S0
344.104	0.118218	6	C15H20O9N0S0
372.098	0.11804	7	C16H20O10N0S0
440.161	0.117373	8	C21H28O10N0S0
252.093	0.116528	6	C13H16O5N0S0
380.176	0.116231	7	C20H28O7N0S0
282.093	0.116108	11	C16H14O3N2S0
258.078	0.115978	5	C10H14O6N2S0
428.124	0.115603	8	C19H24O11N0S0
228.202	0.11557	1	C14H28O2N0S0
364.181	0.115213	7	C20H28O6N0S0
240.093	0.115079	5	C12H16O5N0S0
394.119	0.115068	9	C19H22O9N0S0
308.119	0.114989	7	C16H20O6N0S0
302.129	0.114837	4	C14H22O7N0S0
418.073	0.114538	17	C22H14O7N2S0
328.181	0.114343	4	C17H28O6N0S0
294.103	0.114067	7	C15H18O6N0S0
378.161	0.113823	8	C20H26O7N0S0
350.166	0.112927	7	C19H26O6N0S0
408.135	0.112825	9	C20H24O9N0S0
296.155	0.111299	5	C16H24O5N0S0
364.109	0.11085	9	C18H20O8N0S0
382.192	0.110476	6	C20H30O7N0S0
408.171	0.110257	8	C21H28O8N0S0
414.109	0.10995	8	C18H22O11N0S0
438.145	0.109493	9	C21H26O10N0S0
286.171	0.1092	3	C15H26O5N0S0
280.164	0.108515	0	C13H28O4N0S1
440.125	0.108039	9	C20H24O11N0S0
268.087	0.107915	6	C13H16O6N0S0
422.151	0.107059	9	C21H26O9N0S0
426.182	0.106558	7	C21H30O9N0S0
338.166	0.106363	6	C18H26O6N0S0
234.118	0.105239	6	C14H18O3N0S0
350.129	0.103636	8	C18H22O7N0S0
260.082	0.103325	4	C11H16O7N0S0
338.093	0.103235	8	C16H18O8N0S0
264.165	0.102368	5	C16H24O3N0S0
255.067	0.102126	6	C11H13O6N1S0
292.124	0.102015	7	C16H20O5N0S0
271.135	0.101811	4	C13H21O5N1S0
260.119	0.101448	3	C12H20O6N0S0
454.14	0.101288	9	C21H26O11N0S0
356.176	0.101132	5	C18H28O7N0S0
298.171	0.100423	4	C16H26O5N0S0
304.145	0.100076	3	C14H24O7N0S0
348.089	0.0997621	10	C16H16O7N2S0
424.166	0.0997061	8	C21H28O9N0S0
322.134	0.0989703	7	C17H22O6N0S0
280.087	0.0989199	7	C14H16O6N0S0
348.15	0.0988765	8	C19H24O6N0S0
290.129	0.0983906	3	C13H22O7N0S0
316.181	0.0981986	3	C16H28O6N0S0
334.134	0.0976795	8	C18H22O6N0S0
302.166	0.0972503	3	C15H26O6N0S0
372.171	0.0960635	5	C18H28O8N0S0
342.27	0.095713	2	C20H38O4N0S0
300.186	0.0955661	3	C16H28O5N0S0
242.217	0.0953148	1	C15H30O2N0S0
406.155	0.0951403	9	C21H26O8N0S0
454.176	0.0950539	8	C22H30O10N0S0
242.026	0.0946335	11	C12H6O4N2S0
746.502	0.094396	9	C42H70O9N2S0
428.161	0.0943046	7	C20H28O10N0S0
354.088	0.0928625	8	C16H18O9N0S0
352.181	0.0926591	6	C19H28O6N0S0
246.103	0.0926107	3	C11H18O6N0S0
274.098	0.0923209	4	C12H18O7N0S0
370.192	0.0922992	5	C19H30O7N0S0
380.103	0.0921436	9	C18H20O9N0S0
360.065	0.0920407	2	C11H20O11N0S1
370.083	0.0920245	8	C16H18O10N0S0
300.077	0.0917375	6	C13H16O8N0S0
456.156	0.0910615	8	C21H28O11N0S0
334.171	0.0897906	7	C19H26O5N0S0
270.067	0.0897006	6	C12H14O7N0S0
362.166	0.0896994	8	C20H26O6N0S0
366.197	0.089603	6	C20H30O6N0S0
266.145	0.0894007	5	C15H22O4N0S0
619.477	0.0891623	1	C34H69O6N1S1
396.098	0.089156	9	C18H20O10N0S0
416.161	0.0889224	6	C19H28O10N0S0
270.249	0.0887551	1	C17H34O2N0S0
264.129	0.0886245	6	C15H20O4N0S0
391.037	0.0884533	17	C19H9O7N3S0
358.156	0.0884122	5	C17H26O8N0S0
352.12	0.0882258	8	C16H20O7N2S0
318.078	0.0881855	10	C15H14O6N2S0
324.077	0.0869882	8	C15H16O8N0S0
288.077	0.0868535	5	C12H16O8N0S0
242.072	0.086432	5	C11H14O6N0S0
410.187	0.0862361	7	C21H30O8N0S0
452.161	0.0858618	9	C22H28O10N0S0
400.166	0.0851015	6	C19H28O9N0S0
368.115	0.0850919	8	C16H20O8N2S0
322.098	0.084941	8	C16H18O7N0S0
250.113	0.0848653	6	C14H18O4N0S0
466.177	0.0847856	9	C23H30O10N0S0
308.082	0.0844274	8	C15H16O7N0S0
442.14	0.0842973	8	C20H26O11N0S0
254.072	0.0842521	6	C12H14O6N0S0
278.108	0.0839029	7	C15H18O5N0S0
450.099	0.0833633	16	C23H18O8N2S0
426.109	0.0831589	9	C19H22O11N0S0
438.182	0.0830354	8	C22H30O9N0S0
366.12	0.0829372	4	C13H22O10N2S0
438.109	0.0824075	10	C20H22O11N0S0
350.202	0.0823267	6	C20H30O5N0S0
366.088	0.082247	9	C17H18O9N0S0
340.181	0.0815224	5	C18H28O6N0S0
394.192	0.0812873	7	C21H30O7N0S0
374.15	0.081152	5	C17H26O9N0S0
374.14	0.0810499	10	C19H22O6N2S0
350.093	0.0808585	9	C17H18O8N0S0
647.129	0.0806381	7	C22H33O19N1S1
244.033	0.0804656	5	C10H12O5N0S1
320.094	0.0803636	9	C15H16O6N2S0
320.119	0.0801567	8	C17H20O6N0S0
388.13	0.0799218	6	C17H24O10N0S0
398.187	0.079809	6	C20H30O8N0S0
264.093	0.0796759	7	C14H16O5N0S0
272.228	0.0795118	1	C16H32O3N0S0
250.077	0.0793829	7	C13H14O5N0S0
318.139	0.0788945	8	C18H22O5N0S0
342.233	0.0785096	3	C19H34O5N0S0
450.145	0.0784969	10	C22H26O10N0S0
314.202	0.0783615	3	C17H30O5N0S0
328.072	0.0780727	7	C14H16O9N0S0
344.176	0.0778464	4	C17H28O7N0S0
362.129	0.0776781	9	C19H22O7N0S0
436.13	0.077505	10	C21H24O10N0S0
280.16	0.0774547	5	C16H24O4N0S0
456.119	0.0773464	9	C20H24O12N0S0
436.166	0.0772963	9	C22H28O9N0S0
362.14	0.0771794	9	C18H22O6N2S0
332.155	0.077128	8	C19H24O5N0S0
346.119	0.0771119	5	C15H22O9N0S0
262.113	0.0770562	7	C15H18O4N0S0
328.127	0.0769578	5	C16H24O5N0S1
346.155	0.0767105	4	C16H26O8N0S0
346.171	0.0767075	8	C20H26O5N0S0
328.218	0.0764536	3	C18H32O5N0S0
292.087	0.0763374	8	C15H16O6N0S0
392.14	0.0762488	9	C20H24O8N0S0
288.15	0.0762483	3	C14H24O6N0S0
313.109	0.0762138	6	C14H19O7N1S0
360.135	0.0759486	5	C16H24O9N0S0
238.113	0.0758762	5	C13H18O4N0S0
246.139	0.0755682	2	C12H22O5N0S0
400.093	0.0753037	8	C17H20O11N0S0
336.186	0.0752503	6	C19H28O5N0S0
258.067	0.0752488	5	C11H14O7N0S0
388.156	0.0751131	10	C20H24O6N2S0
298.244	0.074965	2	C18H34O3N0S0
309.114	0.0747317	7	C15H19O6N1S0
296.082	0.0747163	7	C14H16O7N0S0
358.062	0.0746666	12	C18H14O8N0S0
340.072	0.0744131	8	C15H16O9N0S0
308.155	0.0739222	6	C17H24O5N0S0
330.088	0.0738994	6	C14H18O9N0S0
424.202	0.0738523	7	C22H32O8N0S0
412.093	0.0731306	9	C18H20O11N0S0
277.161	0.072753	6	C16H23O3N1S0
304.109	0.0723786	4	C13H20O8N0S0
332.103	0.0721432	5	C14H20O9N0S0
312.077	0.0719915	7	C14H16O8N0S0
274.052	0.0717922	10	C13H10O5N2S0
408.098	0.0709788	10	C19H20O10N0S0
440.197	0.0702177	7	C22H32O9N0S0
392.176	0.0697782	8	C21H28O7N0S0
414.182	0.0697351	6	C20H30O9N0S0
260.109	0.0695844	8	C14H16O3N2S0
342.197	0.0695444	4	C18H30O6N0S0
468.156	0.0691893	9	C22H28O11N0S0
470.172	0.0691823	8	C22H30O11N0S0
362.104	0.0690637	10	C17H18O7N2S0
270.176	0.0690098	3	C15H26O4N0S0
316.072	0.0688188	6	C13H16O9N0S0
466.14	0.0687853	10	C22H26O11N0S0
306.139	0.0686635	7	C17H22O5N0S0
420.171	0.0685751	9	C22H28O8N0S0
354.197	0.0683968	5	C19H30O6N0S0
434.15	0.0683375	10	C22H26O9N0S0
412.127	0.0680957	12	C23H24O5N0S1
222.155	0.0680744	4	C14H22O2N0S0
470.135	0.0680187	9	C21H26O12N0S0
452.124	0.0679368	10	C21H24O11N0S0
324.125	0.0679339	7	C15H20O6N2S0
402.145	0.0679101	6	C18H26O10N0S0
354.249	0.0672243	8	C24H34O2N0S0
356.213	0.0670115	4	C19H32O6N0S0
284.192	0.0670098	3	C16H28O4N0S0
254.123	0.0669292	9	C17H18O2N0S0
262.077	0.0667392	8	C14H14O5N0S0
383.114	0.0667214	8	C17H21O9N1S0
282.176	0.0665379	4	C16H26O4N0S0
306.103	0.066434	8	C16H18O6N0S0
257.083	0.0663797	5	C11H15O6N1S0
358.083	0.0663089	7	C15H18O10N0S0
248.17	0.0662778	5	C16H24O2N0S0
350.104	0.0657175	9	C16H18O7N2S0
294.067	0.0656337	8	C14H14O7N0S0
322.171	0.0654759	6	C18H26O5N0S0
378.099	0.0649317	10	C17H18O8N2S0
292.16	0.0649203	6	C17H24O4N0S0
282.249	0.0648411	2	C18H34O2N0S0
238.15	0.0646924	4	C14H22O3N0S0
364.083	0.0639925	10	C16H16O8N2S0
226.15	0.0639665	3	C13H22O3N0S0
342.179	0.0639241	4	C18H30O4N0S1
442.177	0.0638213	7	C21H30O10N0S0
422.187	0.0637696	8	C22H30O8N0S0
450.182	0.0637095	9	C23H30O9N0S0
482.171	0.0636694	9	C23H30O11N0S0
323.166	0.0635723	6	C17H25O5N1S0
312.223	0.0634237	3	C18H32O4N0S0
430.14	0.0634041	7	C19H26O11N0S0
290.108	0.0632984	8	C16H18O5N0S0
372.15	0.0630866	10	C21H24O6N0S0
330.176	0.0630711	8	C20H26O4N0S0
402.109	0.0627929	7	C17H22O11N0S0
356.285	0.0625438	2	C21H40O4N0S0
320.155	0.0623827	7	C18H24O5N0S0
408.208	0.0623804	7	C22H32O7N0S0
482.135	0.062203	10	C22H26O12N0S0
370.301	0.0621347	2	C22H42O4N0S0
374.114	0.0618724	6	C16H22O10N0S0
374.083	0.0618116	16	C21H14O5N2S0
360.125	0.0617762	10	C18H20O6N2S0
432.088	0.0617244	17	C23H16O7N2S0
456.192	0.061286	7	C22H32O10N0S0
422.114	0.0611788	10	C20H22O10N0S0
236.098	0.0608222	6	C13H16O4N0S0
270.212	0.0607757	2	C16H30O3N0S0
278.072	0.0606966	8	C14H14O6N0S0
359.01	0.0606879	18	C18H5O6N3S0
444.156	0.060661	7	C20H28O11N0S0
258.212	0.0606528	1	C15H30O3N0S0
318.114	0.0606471	9	C16H18O5N2S0
360.171	0.0606291	4	C17H28O8N0S0
430.176	0.0605503	6	C20H30O10N0S0
310.109	0.0605337	7	C14H18O6N2S0
254.181	0.0603433	3	C15H26O3N0S0
366.135	0.0603251	8	C17H22O7N2S0
366.099	0.0603178	9	C16H18O8N2S0
318.124	0.0602261	4	C14H22O8N0S0
406.192	0.0601084	8	C22H30O7N0S0
256.051	0.0598925	6	C11H12O7N0S0
464.161	0.0598761	10	C23H28O10N0S0
226.077	0.0597348	5	C11H14O5N0S0
364.12	0.059566	9	C17H20O7N2S0
344.213	0.0595632	3	C18H32O6N0S0
386.187	0.0595404	5	C19H30O8N0S0
346.101	0.0592251	5	C15H22O7N0S1
382.083	0.0591972	9	C17H18O10N0S0
288.104	0.0591368	9	C15H16O4N2S0
706.47	0.0590984	8	C39H66O9N2S0
348.114	0.0590762	9	C18H20O7N0S0
239.072	0.059027	6	C11H13O5N1S0
332.094	0.058922	10	C16H16O6N2S0
348.125	0.058834	9	C17H20O6N2S0
242.051	0.058558	10	C14H10O4N0S0
316.254	0.0585139	1	C18H36O4N0S0
332.119	0.0584084	9	C18H20O6N0S0
416.124	0.0583719	7	C18H24O11N0S0
266.072	0.0582358	7	C13H14O6N0S0
336.077	0.0582206	9	C16H16O8N0S0
376.047	0.0581384	12	C16H12O9N2S0
299.093	0.0581028	6	C13H17O7N1S0
339.088	0.0579171	8	C15H17O8N1S0
390.124	0.057849	10	C20H22O8N0S0
238.077	0.0578341	6	C12H14O5N0S0
341.104	0.057757	7	C15H19O8N1S0
748.517	0.0576593	8	C42H72O9N2S0
282.067	0.0576514	7	C13H14O7N0S0
420.207	0.0575758	8	C23H32O7N0S0
340.12	0.0575378	7	C15H20O7N2S0
295.098	0.0574443	7	C14H17O6N1S0
306.176	0.0572823	6	C18H26O4N0S0
370.228	0.0569961	4	C20H34O6N0S0
338.104	0.0568058	8	C15H18O7N2S0
376.145	0.0567815	9	C20H24O7N0S0
484.114	0.0567137	10	C21H24O13N0S0
325.109	0.0564504	7	C15H19O7N1S0
353.104	0.0563388	8	C16H19O8N1S0
360.098	0.0560253	6	C15H20O10N0S0
454.104	0.0559229	10	C20H22O12N0S0
390.136	0.0558824	10	C19H22O7N2S0
348.186	0.0557853	7	C20H28O5N0S0
432.156	0.0557762	6	C19H28O11N0S0
388.166	0.0557605	5	C18H28O9N0S0
360.15	0.0557498	9	C20H24O6N0S0
356.249	0.0557419	3	C20H36O5N0S0
323.093	0.0556178	8	C15H17O7N1S0
381.099	0.0555973	9	C17H19O9N1S0
330.233	0.0555736	2	C18H34O5N0S0
273.093	0.0555656	9	C15H15O4N1S0
332.14	0.0555308	4	C15H24O8N0S0
452.197	0.0553947	8	C23H32O9N0S0
308.094	0.0553758	8	C14H16O6N2S0
330.07	0.0552732	6	C14H18O7N0S1
276.129	0.0551557	7	C16H20O4N0S0
276.093	0.0551474	8	C15H16O5N0S0
311.093	0.0551288	7	C14H17O7N1S0
351.124	0.0550799	8	C17H21O7N1S0
320.13	0.0550581	8	C16H20O5N2S0
346.098	0.0550326	10	C18H18O7N0S0
255.103	0.0547536	5	C12H17O5N1S0
339.124	0.0546636	7	C16H21O7N1S0
397.13	0.0546271	8	C18H23O9N1S0
326.239	0.0545711	3	C19H34O4N0S0
353.14	0.0544953	7	C17H23O7N1S0
388.093	0.0543716	7	C16H20O11N0S0
327.125	0.0543695	6	C15H21O7N1S0
352.185	0.0543505	1	C16H32O6N0S1
362.093	0.0542667	10	C18H18O8N0S0
428.197	0.0541079	6	C21H32O9N0S0
376.109	0.0538102	10	C19H20O8N0S0
228.129	0.0537226	3	C12H20O4N0S0
334.207	0.0536781	6	C20H30O4N0S0
406.119	0.0536474	10	C20H22O9N0S0
442.213	0.0535578	6	C22H34O9N0S0
314.072	0.0531126	11	C17H14O6N0S0
318.176	0.053091	7	C19H26O4N0S0
260.155	0.0530024	2	C13H24O5N0S0
230.072	0.0529656	4	C10H14O6N0S0
355.119	0.0529348	7	C16H21O8N1S0
326.202	0.052831	4	C18H30O5N0S0
296.228	0.0526091	3	C18H32O3N0S0
334.098	0.0525337	9	C17H18O7N0S0
444.192	0.0524897	6	C21H32O10N0S0
267.067	0.0523803	7	C12H13O6N1S0
354.099	0.0522577	8	C15H18O8N2S0
268.066	0.0520666	11	C16H12O4N0S0
342.143	0.0520573	5	C17H26O5N0S1
370.131	0.0519475	7	C16H22O8N2S0
349.109	0.051841	9	C17H19O7N1S0
306.212	0.0517998	5	C19H30O3N0S0
284.061	0.0517683	11	C16H12O5N0S0
424.093	0.0517342	10	C19H20O11N0S0
468.192	0.051671	8	C23H32O10N0S0
382.232	0.0515677	0	C18H38O6N0S1
251.072	0.0514127	7	C12H13O5N1S0
248.061	0.0513856	8	C13H12O5N0S0
336.125	0.0511286	8	C16H20O6N2S0
298.062	0.0509916	7	C13H14O8N0S0
272.061	0.0509457	10	C15H12O5N0S0
398.077	0.0508126	9	C17H18O11N0S0
324.186	0.0507394	5	C18H28O5N0S0
386.078	0.0506984	8	C16H18O11N0S0
384.208	0.0506085	5	C20H32O7N0S0
298.207	0.0505553	3	C17H30O4N0S0
246.049	0.0505287	4	C10H14O5N0S1
380.115	0.0504712	9	C17H20O8N2S0
406.228	0.0504398	7	C23H34O6N0S0
396.207	0.0503105	6	C21H32O7N0S0
369.135	0.0499732	7	C17H23O8N1S0
484.187	0.0499471	8	C23H32O11N0S0
294.093	0.0498129	12	C17H14O3N2S0
326.104	0.0496869	7	C14H18O7N2S0
291.103	0.0496375	8	C15H17O5N1S0
360.114	0.0495973	10	C19H20O7N0S0
316.124	0.0494013	9	C18H20O5N0S0
366.051	0.0493035	10	C16H14O10N0S0
332.122	0.0492898	4	C15H24O6N0S1
281.119	0.0492161	6	C14H19O5N1S0
264.056	0.0490349	8	C13H12O6N0S0
434.114	0.0490325	11	C21H22O10N0S0
248.098	0.0489533	7	C14H16O4N0S0
412.202	0.0489034	6	C21H32O8N0S0
426.12	0.0488397	9	C18H22O10N2S0
464.124	0.0485288	11	C22H24O11N0S0
450.218	0.048511	8	C24H34O8N0S0
269.083	0.0484187	6	C12H15O6N1S0
394.083	0.0484156	10	C18H18O10N0S0
434.187	0.0483586	9	C23H30O8N0S0
385.13	0.048339	7	C17H23O9N1S0
332.192	0.0483033	7	C20H28O4N0S0
334.073	0.0482033	10	C15H14O7N2S0
256.197	0.0481789	2	C15H28O3N0S0
302.144	0.0480797	8	C18H22O4N0S0
394.131	0.0480028	9	C18H22O8N2S0
675.511	0.047953	7	C39H69O6N3S0
263.109	0.0478072	7	C14H17O4N1S0
302.202	0.0477955	2	C16H30O5N0S0
318.103	0.0477482	9	C17H18O6N0S0
320.082	0.0476966	9	C16H16O7N0S0
226.113	0.0476439	4	C12H18O4N0S0
365.104	0.0476195	9	C17H19O8N1S0
542.23	0.0475349	8	C26H38O12N0S0
334.109	0.0475272	9	C16H18O6N2S0
243.067	0.0474965	5	C10H13O6N1S0
357.099	0.0474261	7	C15H19O9N1S0
390.161	0.0473629	9	C21H26O7N0S0
378.197	0.0472872	7	C21H30O6N0S0
332.13	0.0471809	9	C17H20O5N2S0
290.083	0.047172	9	C14H14O5N2S0
430.071	0.0471409	4	C14H22O13N0S1
381.135	0.0471291	8	C18H23O8N1S0
316.218	0.0471036	2	C17H32O5N0S0
253.088	0.0471015	6	C12H15O5N1S0
390.099	0.0470234	11	C18H18O8N2S0
458.172	0.0468963	7	C21H30O11N0S0
340.16	0.0468938	10	C21H24O4N0S0
416.234	0.046768	4	C21H36O8N0S0
281.083	0.0467361	7	C13H15O6N1S0
368.212	0.0467233	5	C20H32O6N0S0
300.129	0.0466544	9	C18H20O4N0S0
232.087	0.0464692	3	C10H16O6N0S0
254.083	0.0464325	6	C11H14O5N2S0
298.08	0.0463798	6	C14H18O5N0S1
498.166	0.0463508	9	C23H30O12N0S0
286.062	0.0463487	6	C12H14O8N0S0
290.093	0.0463096	4	C12H18O8N0S0
490.213	0.0462939	10	C26H34O9N0S0
360.186	0.04619	8	C21H28O5N0S0
458.135	0.0461807	8	C20H26O12N0S0
322.124	0.0461666	12	C19H18O3N2S0
277.088	0.046126	8	C14H15O5N1S0
446.151	0.046125	11	C23H26O9N0S0
340.254	0.0461082	3	C20H36O4N0S0
300.093	0.0460798	10	C17H16O5N0S0
716.127	0.0460592	19	C31H28O18N2S0
356.067	0.046052	8	C15H16O10N0S0
422.125	0.0458426	10	C19H22O9N2S0
404.176	0.0457891	9	C22H28O7N0S0
387.109	0.0457461	7	C16H21O10N1S0
265.088	0.0457151	7	C13H15O5N1S0
283.099	0.0456852	6	C13H17O6N1S0
240.165	0.0456397	3	C14H24O3N0S0
322.244	0.0456133	4	C20H34O3N0S0
438.342	0.0455954	8	C30H46O2N0S0
279.103	0.0455242	7	C14H17O5N1S0
418.156	0.0454622	10	C22H26O8N0S0
345.077	0.045427	11	C17H15O7N1S0
319.098	0.0454162	9	C16H17O6N1S0
340.218	0.0453725	4	C19H32O5N0S0
426.218	0.0452987	6	C22H34O8N0S0
302.119	0.0452373	9	C16H18O4N2S0
372.208	0.0451947	4	C19H32O7N0S0
450.254	0.0451847	7	C25H38O7N0S0
512.182	0.0451507	9	C24H32O12N0S0
275.108	0.0449445	8	C15H17O4N1S0
336.108	0.0448334	17	C24H16O2N0S0
462.145	0.0448206	11	C23H26O10N0S0
284.065	0.0447279	6	C13H16O5N0S1
290.145	0.044662	7	C17H22O4N0S0
330.139	0.0446152	9	C19H22O5N0S0
368.285	0.0445549	3	C22H40O4N0S0
344.086	0.0445049	6	C15H20O7N0S1
394.094	0.0444926	10	C17H18O9N2S0
322.109	0.0444359	8	C15H18O6N2S0
330.051	0.0443601	7	C13H14O10N0S0
383.151	0.0442778	7	C18H25O8N1S0
244.197	0.0442748	1	C14H28O3N0S0
330.057	0.0442307	16	C19H10O4N2S0
522.203	0.0442189	10	C26H34O11N0S0
440.322	0.0442044	8	C29H44O3N0S0
397.166	0.0440534	7	C19H27O8N1S0
472.15	0.044049	8	C21H28O12N0S0
358.265	0.0439916	2	C20H38O5N0S0
268.197	0.0439889	3	C16H28O3N0S0
400.275	0.0439853	3	C22H40O6N0S0
285.093	0.0439774	10	C16H15O4N1S0
304.087	0.0439654	9	C16H16O6N0S0
780.641	0.0438917	4	C47H88O8N0S0
293.119	0.0438424	7	C15H19O5N1S0
247.062	0.0438367	4	C9H13O7N1S0
273.078	0.0438321	5	C11H15O7N1S0
508.151	0.0437642	11	C24H28O12N0S0
384.317	0.0437458	2	C23H44O4N0S0
327.088	0.0436766	7	C14H17O8N1S0
321.078	0.0435902	9	C15H15O7N1S0
314.119	0.043553	10	C17H18O4N2S0
444.12	0.0434387	8	C19H24O12N0S0
340.166	0.0434384	1	C14H28O9N0S0
324.088	0.0434149	8	C14H16O7N2S0
302.108	0.0433747	9	C17H18O5N0S0
260.098	0.0433464	8	C15H16O4N0S0
464.197	0.0433203	9	C24H32O9N0S0
284.094	0.0433091	6	C12H16O6N2S0
286.243	0.0433064	1	C17H34O3N0S0
318.161	0.0432703	3	C15H26O7N0S0
346.083	0.0430983	6	C14H18O10N0S0
340.054	0.0430901	8	C15H16O7N0S1
336.089	0.0430485	9	C15H16O7N2S0
410.111	0.0430353	13	C23H22O5N0S1
380.213	0.0429797	6	C21H32O6N0S0
310.062	0.0429526	8	C14H14O8N0S0
408.046	0.0429441	7	C14H16O14N0S0
392.103	0.0429288	10	C19H20O9N0S0
399.234	0.0429214	9	C24H33O4N1S0
287.093	0.0429052	5	C12H17O7N1S0
276.114	0.0428815	3	C12H20O7N0S0
472.114	0.0428662	9	C20H24O13N0S0
352.072	0.0428627	9	C16H16O9N0S0
262.088	0.0428456	8	C13H14O4N2S0
589.43	0.0427989	2	C32H63O6N1S1
402.182	0.0426972	5	C19H30O9N0S0
360.081	0.0426233	6	C15H20O8N0S1
356.158	0.0424758	5	C18H28O5N0S1
337.109	0.0423401	8	C16H19O7N1S0
371.151	0.0422826	6	C17H25O8N1S0
276.15	0.0422699	2	C13H24O6N0S0
338.184	0.0422343	5	C19H30O3N0S1
270.082	0.0422258	10	C16H14O4N0S0
420.244	0.0421943	7	C24H36O6N0S0
418.123	0.0421171	6	C18H26O9N0S1
462.099	0.0421019	17	C24H18O8N2S0
270.049	0.0419826	6	C12H14O5N0S1
290.072	0.0419287	9	C15H14O6N0S0
492.156	0.0418013	11	C24H28O11N0S0
302.112	0.0417603	4	C14H22O5N0S1
240.056	0.0416898	6	C11H12O6N0S0
374.129	0.0415685	10	C20H22O7N0S0
398.332	0.0415577	2	C24H46O4N0S0
314.057	0.0415546	7	C13H14O9N0S0
248.134	0.0415514	6	C15H20O3N0S0
422.223	0.0415251	7	C23H34O7N0S0
498.203	0.0414926	8	C24H34O11N0S0
292.099	0.0414397	8	C14H16O5N2S0
285.078	0.0414162	6	C12H15O7N1S0
390.145	0.0413657	5	C17H26O10N0S0
304.005	0.041284	16	C16H4O5N2S0
294.078	0.0412608	8	C13H14O6N2S0
344.049	0.0412539	7	C14H16O8N0S1
442.104	0.0412529	9	C19H22O12N0S0
362.202	0.0412382	7	C21H30O5N0S0
304.16	0.0412249	7	C18H24O4N0S0
372.114	0.0411594	11	C20H20O7N0S0
324.135	0.0411351	2	C13H24O9N0S0
330.197	0.0411014	3	C17H30O6N0S0
312.056	0.0410644	12	C17H12O6N0S0
480.156	0.0410461	10	C23H28O11N0S0
310.207	0.0409029	4	C18H30O4N0S0
400.217	0.0408819	9	C24H32O5N0S0
413.249	0.0408495	9	C25H35O4N1S0
425.125	0.0408034	9	C19H23O10N1S0
288.093	0.0407796	9	C16H16O5N0S0
439.141	0.0407791	9	C20H25O10N1S0
266.119	0.0406817	6	C13H18O4N2S0
367.119	0.0406761	8	C17H21O8N1S0
316.091	0.0405763	5	C14H20O6N0S1
362.114	0.0405112	5	C15H22O10N0S0
363.125	0.0405108	9	C18H21O7N1S0
488.233	0.0405006	10	C27H36O8N0S0
436.202	0.0404761	8	C23H32O8N0S0
452.18	0.0403228	8	C23H32O7N0S1
388.239	0.0402196	3	C20H36O7N0S0
400.202	0.0401869	5	C20H32O8N0S0
388.181	0.0400459	9	C22H28O6N0S0
328.124	0.0400315	10	C19H20O5N0S0
438.121	0.0400148	10	C19H22O10N2S0
344.155	0.0400094	9	C20H24O5N0S0
444.169	0.0400072	15	C28H28O3N0S1
232.066	0.0400018	8	C13H12O4N0S0
312.165	0.0398957	9	C20H24O3N0S0
376.12	0.039873	10	C18H20O7N2S0
380.135	0.0398637	4	C14H24O10N2S0
496.151	0.0398265	10	C23H28O12N0S0
484.151	0.0398154	9	C22H28O12N0S0
304.124	0.0398137	8	C17H20O5N0S0
312.129	0.0397938	10	C19H20O4N0S0
407.227	0.0397642	2	C19H37O6N1S1
486.166	0.039704	8	C22H30O12N0S0
236.134	0.0396739	5	C14H20O3N0S0
498.13	0.0396724	10	C22H26O13N0S0
285.114	0.0396623	5	C13H19O6N1S0
446.171	0.0396284	6	C20H30O11N0S0
480.228	0.039624	8	C25H36O9N0S0
691.542	0.0395	6	C40H73O6N3S0
246.067	0.039486	4	C10H14O7N0S0
429.119	0.0394456	8	C18H23O11N1S0
432.12	0.0394358	7	C18H24O12N0S0
468.119	0.0394357	10	C21H24O12N0S0
280.099	0.0393947	7	C13H16O5N2S0
262.134	0.0393586	2	C12H22O6N0S0
286.109	0.0391515	5	C12H18O6N2S0
249.093	0.0391463	7	C13H15O4N1S0
310.119	0.0391415	2	C12H22O9N0S0
308.13	0.0390656	7	C15H20O5N2S0
420.135	0.0390127	10	C21H24O9N0S0
254.047	0.0389432	7	C10H10O6N2S0
396.146	0.0388967	8	C18H24O8N2S0
399.109	0.0388856	8	C17H21O10N1S0
494.171	0.038804	10	C24H30O11N0S0
298.109	0.0387818	6	C13H18O6N2S0
452.088	0.0387762	11	C20H20O12N0S0
361.12	0.0387469	10	C17H19O6N3S0
262.098	0.0385574	3	C11H18O7N0S0
374.202	0.038496	8	C22H30O5N0S0
538.198	0.0384655	10	C26H34O12N0S0
243.082	0.0384143	9	C14H13O3N1S0
374.166	0.0383834	9	C21H26O6N0S0
226.056	0.0383355	10	C14H10O3N0S0
407.125	0.0381915	10	C18H21O8N3S0
474.166	0.0381361	7	C21H30O12N0S0
342.14	0.0381264	10	C20H22O5N0S0
300.088	0.0381001	6	C12H16O7N2S0
370.098	0.0380944	12	C20H18O7N0S0
293.083	0.0380641	8	C14H15O6N1S0
224.134	0.038063	4	C13H20O3N0S0
384.11	0.0380341	8	C16H20O9N2S0
271.098	0.0380303	5	C12H17O6N1S0
252.056	0.0380152	7	C12H12O6N0S0
358.192	0.0379982	4	C18H30O7N0S0
320.192	0.0379568	6	C19H28O4N0S0
230.026	0.037949	10	C11H6O4N2S0
358.134	0.0379446	10	C20H22O6N0S0
279.067	0.0379411	8	C13H13O6N1S0
728.127	0.0378494	20	C32H28O18N2S0
406.286	0.0378427	1	C21H42O7N0S0
316.087	0.0377595	10	C17H16O6N0S0
360.117	0.0377467	5	C16H24O7N0S1
338.141	0.0377224	7	C16H22O6N2S0
410.259	0.0377016	5	C23H38O6N0S0
401.125	0.037698	7	C17H23O10N1S0
315.088	0.0376465	6	C13H17O8N1S0
410.223	0.0375995	6	C22H34O7N0S0
354.136	0.037594	7	C16H22O7N2S0
274.171	0.0375872	2	C14H26O5N0S0
316.16	0.0375358	8	C19H24O4N0S0
283.062	0.0374984	7	C12H13O7N1S0
262.15	0.0374983	6	C16H22O3N0S0
440.27	0.0374505	5	C24H40O7N0S0
296.097	0.03742	11	C18H16O4N0S0
328.084	0.0374031	7	C13H16O8N2S0
476.197	0.0373991	10	C25H32O9N0S0
236.061	0.0373804	7	C12H12O5N0S0
338.123	0.0373688	16	C24H18O2N0S0
282.082	0.0373435	11	C17H14O4N0S0
258.021	0.0373293	11	C12H6O5N2S0
268.051	0.0373288	7	C12H12O7N0S0
396.109	0.0373167	9	C17H20O9N2S0
369.098	0.0371962	8	C16H19O9N1S0
328.051	0.037186	12	C17H12O7N0S0
743.303	0.0371749	11	C33H49O16N3S0
280.066	0.0371589	12	C17H12O4N0S0
316.055	0.0370895	6	C13H16O7N0S1
538.073	0.037079	9	C19H22O18N0S0
386.26	0.0370454	3	C21H38O6N0S0
452.234	0.0370252	7	C24H36O8N0S0
300.202	0.0369882	7	C20H28O2N0S0
388.218	0.0369391	8	C23H32O5N0S0
294.114	0.0369178	7	C14H18O5N2S0
410.078	0.0368848	10	C18H18O11N0S0
392.213	0.0368784	7	C22H32O6N0S0
371.114	0.0368709	7	C16H21O9N1S0
332.057	0.0368163	11	C15H12O7N2S0
330.103	0.0365821	10	C18H18O6N0S0
241.051	0.0365426	6	C10H11O6N1S0
288.056	0.0365289	10	C15H12O6N0S0
540.395	0.0365219	4	C31H56O7N0S0
222.082	0.0364253	6	C12H14O4N0S0
354.233	0.0364057	4	C20H34O5N0S0
249.056	0.0363926	8	C12H11O5N1S0
477.132	0.0363491	12	C21H23O10N3S0
314.039	0.0363446	7	C13H14O7N0S1
332.083	0.0362927	10	C17H16O7N0S0
496.187	0.0361873	9	C24H32O11N0S0
689.128	0.0361651	26	C38H27O10N1S1
441.12	0.036091	9	C19H23O11N1S0
490.249	0.036081	9	C27H38O8N0S0
272.109	0.036031	9	C15H16O3N2S0
464.114	0.0360048	16	C24H20O8N2S0
428.234	0.0359863	5	C22H36O8N0S0
348.117	0.0359709	4	C15H24O7N0S1
322.02	0.0359558	19	C21H6O4N0S0
385.094	0.0359406	8	C16H19O10N1S0
276.165	0.0359145	6	C17H24O3N0S0
341.14	0.0359068	6	C16H23O7N1S0
346.134	0.0359049	9	C19H22O6N0S0
335.13	0.0358935	8	C17H21O6N1S0
357.135	0.0358664	6	C16H23O8N1S0
301.109	0.0358332	5	C13H19O7N1S0
284.046	0.0358107	7	C12H12O8N0S0
296.094	0.035795	7	C13H16O6N2S0
418.14	0.0357857	6	C18H26O11N0S0
540.213	0.0357317	9	C26H36O12N0S0
410.125	0.0356545	9	C18H22O9N2S0
295.97	0.0356458	14	C15H4O5N0S1
395.151	0.0355963	8	C19H25O8N1S0
307.098	0.0355304	8	C15H17O6N1S0
691.144	0.0355282	25	C38H29O10N1S1
388.075	0.0355071	7	C16H20O9N0S1
374.06	0.0355001	7	C15H18O9N0S1
687.27	0.035469	5	C28H49O16N1S1
661.144	0.0354661	7	C23H35O19N1S1
360.223	0.0354374	7	C22H32O4N0S0
332.046	0.0354318	11	C16H12O8N0S0
389.151	0.0354219	10	C19H23O6N3S0
274.077	0.0354195	9	C15H14O5N0S0
296.134	0.0353931	10	C19H20O3N0S0
430.123	0.0353701	7	C19H26O9N0S1
694.47	0.035363	7	C38H66O9N2S0
257.062	0.0353546	10	C14H11O4N1S0
290.12	0.0353545	8	C15H18O4N2S0
699.27	0.0353107	6	C29H49O16N1S1
388.203	0.0352387	4	C19H32O8N0S0
288.186	0.0352054	2	C15H28O5N0S0
298.113	0.0352052	10	C18H18O4N0S0
318.088	0.0351995	5	C13H18O9N0S0
424.104	0.0351734	10	C18H20O10N2S0
408.11	0.0351697	10	C18H20O9N2S0
325.166	0.035034	1	C13H27O8N1S0
326.068	0.0350162	8	C13H14O8N2S0
264.104	0.0350081	7	C13H16O4N2S0
388.099	0.0349903	16	C22H16O5N2S0
486.203	0.0349702	7	C23H34O11N0S0
250.186	0.0349439	4	C16H26O2N0S0
390.255	0.0349375	2	C20H38O7N0S0
764.609	0.0349314	5	C46H84O8N0S0
356.155	0.0349061	10	C21H24O5N0S0
557.945	0.0348174	24	C26H6O13N0S1
306.114	0.0348069	8	C15H18O5N2S0
757.32	0.0347884	11	C34H51O16N3S0
379.037	0.0347758	16	C18H9O7N3S0
508.187	0.0347739	10	C25H32O11N0S0
288.129	0.0347443	8	C17H20O4N0S0
583.196	0.0347069	19	C34H33O6N1S1
543.93	0.0346978	24	C25H4O13N0S1
362.096	0.0346973	5	C15H22O8N0S1
368.067	0.0346313	9	C16H16O10N0S0
343.12	0.0345842	6	C15H21O8N1S0
332.213	0.0345623	2	C17H32O6N0S0
334.062	0.0345324	10	C16H14O8N0S0
458.208	0.0344626	6	C22H34O10N0S0
446.223	0.0344608	9	C25H34O7N0S0
256.033	0.0343805	6	C11H12O5N0S1
302.238	0.0342515	1	C17H34O4N0S0
382.13	0.0342456	8	C17H22O8N2S0
529.914	0.0342292	24	C24H2O13N0S1
322.113	0.0342027	12	C20H18O4N0S0
250.088	0.0341767	7	C12H14O4N2S0
244.066	0.0341677	9	C14H12O4N0S0
355.083	0.0341046	8	C15H17O9N1S0
435.146	0.0340838	10	C21H25O9N1S0
454.213	0.0340608	7	C23H34O9N0S0
430.249	0.0340177	4	C22H38O8N0S0
342.051	0.033997	8	C14H14O10N0S0
292.135	0.0339936	7	C15H20O4N2S0
242.181	0.0339911	2	C14H26O3N0S0
494.135	0.0339723	11	C23H26O12N0S0
348.077	0.0339406	10	C17H16O8N0S0
414.197	0.0339269	10	C24H30O6N0S0
330.106	0.0338996	5	C15H22O6N0S1
470.208	0.033881	7	C23H34O10N0S0
269.119	0.0338402	5	C13H19O5N1S0
550.161	0.0338315	12	C26H30O13N0S0
393.047	0.0338303	7	C13H15O13N1S0
376.156	0.0337735	9	C19H24O6N2S0
404.14	0.0337499	10	C21H24O8N0S0
402.233	0.0337371	8	C24H34O5N0S0
416.197	0.0337234	5	C20H32O9N0S0
321.114	0.0337134	8	C16H19O6N1S0
252.096	0.0337088	1	C10H20O5N0S1
254.087	0.0336886	10	C16H14O3N0S0
478.177	0.0336744	10	C24H30O10N0S0
266.083	0.0336611	7	C12H14O5N2S0
248.036	0.0336519	9	C11H8O5N2S0
349.072	0.0336147	10	C16H15O8N1S0
252.108	0.0335975	10	C17H16O2N0S0
276.067	0.033585	9	C13H12O5N2S0
354.03	0.0335668	14	C18H10O8N0S0
428.088	0.0335644	9	C18H20O12N0S0
286.008	0.0334345	7	C11H10O7N0S1
273.01	0.0333961	16	C15H3O3N3S0
550.247	0.0333798	18	C36H38O3N0S1
369.147	0.0333666	7	C16H23O7N3S0
258.046	0.0333194	10	C14H10O5N0S0
406.094	0.033312	11	C18H18O9N2S0
438.163	0.0333032	8	C22H30O7N0S1
318.07	0.0332509	5	C13H18O7N0S1
413.201	0.0332504	1	C17H35O8N1S1
494.207	0.0332407	9	C25H34O10N0S0
284.13	0.0332237	5	C13H20O5N2S0
298.077	0.0331759	11	C17H14O5N0S0
325.182	0.0331698	5	C17H27O5N1S0
270.118	0.0331507	9	C17H18O3N0S0
324.041	0.033103	9	C14H12O9N0S0
448.13	0.0330601	11	C22H24O10N0S0
268.015	0.0330505	8	C11H8O8N0S0
235.077	0.0330499	7	C12H13O4N1S0
374.078	0.0330399	7	C15H18O11N0S0
434.223	0.0330375	8	C24H34O7N0S0
274.041	0.0329873	10	C14H10O6N0S0
344.067	0.0329696	7	C14H16O10N0S0
229.088	0.0329268	4	C10H15O5N1S0
426.157	0.032902	8	C19H26O9N2S0
512.146	0.0328859	10	C23H28O13N0S0
476.27	0.0328562	8	C27H40O7N0S0
282.115	0.0328298	6	C13H18O5N2S0
432.208	0.0328288	9	C24H32O7N0S0
337.12	0.0328272	8	C15H19O6N3S0
325.12	0.032821	7	C14H19O6N3S0
264.06	0.0327563	3	C10H16O6N0S1
442.071	0.0327525	5	C15H22O13N0S1
241.088	0.0327482	5	C11H15O5N1S0
439.974	0.0327272	22	C23H4O10N0S0
340.112	0.0327145	2	C13H24O8N0S1
224.025	0.0326863	7	C10H8O6N0S0
597.211	0.0326717	19	C35H35O6N1S1
446.135	0.0326323	7	C19H26O12N0S0
446.099	0.0326283	8	C18H22O13N0S0
297.078	0.0326022	7	C13H15O7N1S0
482.208	0.0325988	8	C24H34O10N0S0
334.119	0.032556	4	C14H22O9N0S0
486.13	0.0325409	9	C21H26O13N0S0
295.135	0.0325361	6	C15H21O5N1S0
423.146	0.0324918	9	C20H25O9N1S0
328.054	0.0324869	7	C14H16O7N0S1
416.088	0.0324274	8	C17H20O12N0S0
342.176	0.0323981	9	C21H26O4N0S0
376.083	0.0323284	11	C17H16O8N2S0
538.38	0.0323215	5	C31H54O7N0S0
328.197	0.0323027	8	C21H28O3N0S0
284.134	0.0322822	9	C18H20O3N0S0
400.312	0.0322635	2	C23H44O5N0S0
302.072	0.0322432	10	C16H14O6N0S0
440.088	0.0322046	10	C19H20O12N0S0
289.124	0.0321757	8	C16H19O4N1S0
336.129	0.0321504	12	C21H20O4N0S0
275.093	0.0321355	4	C11H17O7N1S0
496.224	0.0321146	8	C25H36O10N0S0
397.094	0.0320805	9	C17H19O10N1S0
383.078	0.0320766	9	C16H17O10N1S0
294.249	0.0320404	3	C19H34O2N0S0
476.161	0.0320168	11	C24H28O10N0S0
232.103	0.0319917	7	C14H16O3N0S0
356.151	0.0319267	6	C16H24O7N2S0
227.072	0.0319263	5	C10H13O5N1S0
415.088	0.0319143	22	C26H13O3N3S0
237.093	0.0319129	6	C12H15O4N1S0
265.161	0.0318937	5	C15H23O3N1S0
328.16	0.0318717	9	C20H24O4N0S0
332.176	0.0318443	3	C16H28O7N0S0
312.088	0.0318421	7	C13H16O7N2S0
412.348	0.0318353	2	C25H48O4N0S0
266.051	0.0317963	12	C16H10O4N0S0
355.131	0.0317696	7	C15H21O7N3S0
256.078	0.0317633	10	C14H12O3N2S0
495.316	0.0317383	1	C24H49O7N1S1
239.051	0.0317331	11	C14H9O3N1S0
536.145	0.0317001	12	C25H28O13N0S0
396.016	0.0316819	16	C18H8O9N2S0
552.263	0.0316769	17	C36H40O3N0S1
358.228	0.0316719	3	C19H34O6N0S0
493.206	0.0316675	9	C25H35O7N1S1
402.091	0.0316427	7	C17H22O9N0S1
392.122	0.031637	9	C20H24O6N0S1
276.104	0.0316355	8	C14H16O4N2S0
363.088	0.0316247	10	C17H17O8N1S0
430.153	0.031622	15	C27H26O3N0S1
504.229	0.031607	10	C27H36O9N0S0
314.075	0.0315821	6	C14H18O6N0S1
314.145	0.0315795	9	C19H22O4N0S0
292.051	0.0315119	9	C14H12O7N0S0
304.181	0.031508	2	C15H28O6N0S0
510.167	0.0314947	10	C24H30O12N0S0
393.172	0.0314866	8	C20H27O7N1S0
424.141	0.0314473	9	C19H24O9N2S0
338.202	0.0313574	5	C19H30O5N0S0
312.125	0.0313408	6	C14H20O6N2S0
385.178	0.0313165	6	C17H27O7N3S0
372.125	0.0312664	11	C19H20O6N2S0
378.201	0.0312606	2	C18H34O6N0S1
370.174	0.0312438	5	C19H30O5N0S1
426.072	0.0311981	10	C18H18O12N0S0
336.223	0.031188	5	C20H32O4N0S0
356.046	0.0311761	13	C18H12O8N0S0
390.088	0.0311667	11	C19H18O9N0S0
384.062	0.0311482	9	C16H16O11N0S0
505.206	0.0311153	10	C26H35O7N1S1
240.071	0.0311081	10	C15H12O3N0S0
356.115	0.0310995	7	C15H20O8N2S0
356.195	0.0310994	4	C19H32O4N0S1
450.109	0.0310975	11	C21H22O11N0S0
483.316	0.0310898	0	C23H49O7N1S1
363.136	0.0310536	9	C17H21O6N3S0
422.169	0.0310523	8	C22H30O6N0S1
310.146	0.0310516	6	C15H22O5N2S0
509.332	0.0310403	1	C25H51O7N1S1
276.077	0.0310047	4	C11H16O8N0S0
373.12	0.0309995	11	C18H19O6N3S0
488.197	0.0309984	11	C26H32O9N0S0
426.306	0.0309903	8	C28H42O3N0S0
490.286	0.030979	8	C28H42O7N0S0
267.14	0.0309602	5	C14H21O4N1S0
519.222	0.0309545	10	C27H37O7N1S1
326.141	0.0309361	6	C15H22O6N2S0
428.27	0.0309348	4	C23H40O7N0S0
413.073	0.0309231	23	C26H11O3N3S0
420.153	0.0309197	9	C22H28O6N0S1
404.122	0.0308965	10	C21H24O6N0S1
260.065	0.0308873	4	C11H16O5N0S1
524.218	0.0308868	9	C26H36O11N0S0
400.181	0.0308528	10	C23H28O6N0S0
320.104	0.0308311	4	C13H20O9N0S0
493.162	0.0308289	11	C22H27O10N3S0
384.28	0.0308069	3	C22H40O5N0S0
404.198	0.0307479	4	C19H32O9N0S0
381.146	0.0307117	8	C17H23O7N3S0
265.124	0.0306972	6	C14H19O4N1S0
330.067	0.0306951	11	C17H14O7N0S0
309.078	0.0306812	8	C14H15O7N1S0
344.119	0.030677	10	C19H20O6N0S0
352.083	0.0306751	9	C15H16O8N2S0
404.161	0.0306581	5	C18H28O10N0S0
265.051	0.0306535	8	C12H11O6N1S0
359.151	0.030564	5	C16H25O8N1S0
333.078	0.0305522	10	C16H15O7N1S0
342.103	0.0305484	11	C19H18O6N0S0
311.104	0.0305369	7	C13H17O6N3S0
432.083	0.0305019	8	C17H20O13N0S0
480.12	0.0304857	11	C22H24O12N0S0
261.057	0.0304821	9	C13H11O5N1S0
292.062	0.0304335	9	C13H12O6N2S0
301.088	0.0304173	10	C16H15O5N1S0
397.203	0.0303947	6	C20H31O7N1S0
370.265	0.0303489	3	C21H38O5N0S0
246.046	0.0303449	9	C13H10O5N0S0
540.089	0.0303382	8	C19H24O18N0S0
314.108	0.0302809	10	C18H18O5N0S0
424.275	0.0302579	5	C24H40O6N0S0
312.093	0.0302359	11	C18H16O5N0S0
343.131	0.0302262	6	C14H21O7N3S0
228.056	0.0302011	5	C10H12O6N0S0
296.14	0.0301988	1	C12H24O8N0S0
278.119	0.0301985	7	C14H18O4N2S0
342.067	0.0301903	12	C18H14O7N0S0
409.093	0.0301686	10	C18H19O10N1S0
309.135	0.0301589	2	C12H23O8N1S0
330.27	0.0301418	1	C19H38O4N0S0
272.098	0.0301402	9	C16H16O4N0S0
374.238	0.0301257	7	C23H34O4N0S0
259.041	0.0301063	10	C13H9O5N1S0
380.078	0.0301016	10	C16H16O9N2S0
439.104	0.030098	10	C19H21O11N1S0
302.075	0.0300896	5	C13H18O6N0S1
334.156	0.0300863	3	C15H26O8N0S0
492.265	0.0300413	8	C27H40O8N0S0
368.078	0.0300405	9	C15H16O9N2S0
379.119	0.0300116	9	C18H21O8N1S0
263.072	0.0299796	8	C13H13O5N1S0
370.167	0.0299725	6	C17H26O7N2S0
343.083	0.0299541	7	C14H17O9N1S0
402.218	0.0299404	4	C20H34O8N0S0
301.072	0.0299177	6	C12H15O8N1S0
452.115	0.029854	15	C23H20O8N2S0
433.13	0.0298406	11	C21H23O9N1S0
351.088	0.0298176	9	C16H17O8N1S0
488.146	0.0297716	8	C21H28O13N0S0
374.093	0.0297622	11	C19H18O8N0S0
408.244	0.0297539	6	C23H36O6N0S0
422.259	0.0297353	6	C24H38O6N0S0
298.28	0.0297296	1	C19H38O2N0S0
413.161	0.0297291	7	C19H27O9N1S0
346.192	0.0297106	3	C17H30O7N0S0
427.973	0.0297021	21	C22H4O10N0S0
246.093	0.0296937	8	C13H14O3N2S0
316.062	0.0296791	11	C15H12O6N2S0
410.169	0.0296724	7	C21H30O6N0S1
409.203	0.0296634	7	C21H31O7N1S0
380.216	0.0296575	1	C18H36O6N0S1
271.077	0.0296141	10	C15H13O4N1S0
278.083	0.0296049	8	C13H14O5N2S0
372.186	0.0295817	9	C22H28O5N0S0
376.218	0.0295544	7	C22H32O5N0S0
322.062	0.0295429	9	C15H14O8N0S0
387.146	0.0294454	6	C17H25O9N1S0
297.114	0.0294313	6	C14H19O6N1S0
468.229	0.0294002	7	C24H36O9N0S0
284.228	0.0293551	2	C17H32O3N0S0
375.109	0.0293271	6	C15H21O10N1S0
400.098	0.029286	17	C23H16O5N2S0
298.15	0.0292788	9	C19H22O3N0S0
329.104	0.0292515	6	C14H19O8N1S0
254.035	0.0292026	7	C11H10O7N0S0
316.051	0.0291807	11	C16H12O7N0S0
391.032	0.0291224	8	C13H13O13N1S0
287.026	0.0290763	16	C16H5O3N3S0
395.125	0.0290682	9	C17H21O8N3S0
374.187	0.029049	4	C18H30O8N0S0
429.233	0.0290399	0	C18H39O8N1S1
315.115	0.0290105	10	C16H17O4N3S0
436.239	0.028992	7	C24H36O7N0S0
346.138	0.0289717	4	C16H26O6N0S1
289.109	0.0289555	4	C12H19O7N1S0
404.249	0.0289409	7	C24H36O5N0S0
310.04	0.0289236	13	C17H10O6N0S0
244.078	0.02891	9	C13H12O3N2S0
366.2	0.0288719	1	C17H34O6N0S1
301.099	0.0288685	10	C15H15O4N3S0
367.156	0.0288296	7	C18H25O7N1S0
394	0.0288107	17	C18H6O9N2S0
326.056	0.0287209	8	C14H14O9N0S0
310.073	0.0286917	8	C13H14O7N2S0
358.101	0.0286003	6	C16H22O7N0S1
328.088	0.028588	11	C18H16O6N0S0
335.093	0.0285696	9	C16H17O7N1S0
365.14	0.0285323	8	C18H23O7N1S0
225.093	0.0285034	5	C11H15O4N1S0
332.286	0.0284772	0	C19H40O4N0S0
256.066	0.0284725	10	C15H12O4N0S0
393.211	0.0284596	2	C18H35O6N1S1
242.018	0.0284467	6	C10H10O5N0S1
246.082	0.0284246	8	C14H14O4N0S0
358.065	0.0283715	7	C15H18O8N0S1
237.056	0.0283575	7	C11H11O5N1S0
232.051	0.0283168	4	C9H12O7N0S0
261.01	0.0282855	15	C14H3O3N3S0
288.06	0.0282719	5	C12H16O6N0S1
356.094	0.0282443	12	C18H16O6N2S0
271.062	0.02816	6	C11H13O7N1S0
370.134	0.0280948	11	C21H22O6N0S0
234.02	0.0280612	9	C10H6O5N2S0
241.067	0.0280081	10	C14H11O3N1S0
230.018	0.0280048	5	C9H10O5N0S1
353.068	0.0279677	9	C15H15O9N1S0
309.15	0.0279425	6	C16H23O5N1S0
378.127	0.0279133	4	C16H26O8N0S1
304.062	0.0278668	10	C14H12O6N2S0
268.103	0.0278494	10	C17H16O3N0S0
344.191	0.0278467	8	C21H28O4N0S0
300.056	0.0278453	11	C16H12O6N0S0
340.164	0.0278351	5	C18H28O4N0S1
261.078	0.0278141	4	C10H15O7N1S0
320.004	0.0277746	20	C21H4O4N0S0
280.051	0.0277585	8	C13H12O7N0S0
326.275	0.0277462	2	C20H38O3N0S0
249.02	0.0277212	9	C11H7O6N1S0
312.171	0.0277113	0	C13H28O8N0S0
365.01	0.0277047	16	C18H7O8N1S0
284.097	0.0276925	10	C17H16O4N0S0
306.124	0.0276875	3	C13H22O8N0S0
344.057	0.0276744	12	C16H12O7N2S0
262.052	0.0276451	9	C12H10O5N2S0
350.994	0.0275931	16	C17H5O8N1S0
324.259	0.0274931	3	C20H36O3N0S0
252.067	0.0274342	7	C11H12O5N2S0
248.028	0.0274245	4	C9H12O6N0S1
287.108	0.0273968	9	C16H17O4N1S0
274.113	0.0273534	8	C16H18O4N0S0
338.096	0.0273194	3	C13H22O8N0S1
247.041	0.0273065	9	C12H9O5N1S0
313.088	0.027212	11	C17H15O5N1S0
298.041	0.0271911	12	C16H10O6N0S0
222.118	0.0271904	5	C13H18O3N0S0
311.13	0.0271546	6	C15H21O6N1S0
302.039	0.0270933	6	C12H14O7N0S1
289.989	0.0269522	16	C15H2O5N2S0
213.057	0.0269179	5	C9H11O5N1S0
224.098	0.0268248	5	C12H16O4N0S0
274.125	0.026783	8	C15H18O3N2S0
245.061	0.0266683	9	C13H11O4N1S0
270.114	0.0266683	5	C12H18O5N2S0
312.002	0.0266393	13	C16H8O5N0S1
320.109	0.026479	13	C19H16O3N2S0
289.088	0.0263985	9	C15H15O5N1S0
280.196	0.0263212	4	C17H28O3N0S0
299.13	0.0262881	5	C14H21O6N1S0
301.042	0.0262515	16	C17H7O3N3S0
282.118	0.0262404	10	C18H18O3N0S0
305.119	0.0261267	8	C16H19O5N1S0
264.067	0.0259153	8	C12H12O5N2S0
288.259	0.0258562	0	C17H36O3N0S0
278.112	0.0258389	2	C12H22O5N0S1
244.03	0.0258285	10	C13H8O5N0S0
280.135	0.025814	6	C14H20O4N2S0
284.137	0.0256846	4	C15H24O3N0S1
282.045	0.0256481	12	C16H10O5N0S0
253.051	0.025647	7	C11H11O6N1S0
225.057	0.025639	6	C10H11O5N1S0
266.112	0.0256206	1	C11H22O5N0S1
244.051	0.0256132	5	C10H12O7N0S0
219.03	0.0254391	4	C7H9O7N1S0
266.181	0.0253897	4	C16H26O3N0S0
258.082	0.0253111	9	C15H14O4N0S0
244.099	0.0252684	4	C10H16O5N2S0
264.15	0.0252628	1	C12H24O6N0S0
228.046	0.0251038	10	C12H8O3N2S0
231.031	0.0250809	5	C8H9O7N1S0
244.103	0.0249454	8	C15H16O3N0S0
250.098	0.0247192	2	C10H18O7N0S0
250.041	0.0245097	8	C12H10O6N0S0
229.026	0.0244775	6	C7H7O6N3S0
252.071	0.0244495	11	C16H12O3N0S0
248.137	0.0241492	1	C12H24O3N0S1
243.042	0.024064	6	C8H9O6N3S0
228.002	0.023455	6	C9H8O5N0S1
233.062	0.0234196	8	C12H11O4N1S0
215.011	0.0233341	6	C6H5O6N3S0
232.098	0.0233124	3	C9H16O5N2S0
212.061	0.0230968	5	C10H12O5N0S0
226.041	0.0230805	6	C10H10O6N0S0
232.106	0.0230686	2	C11H20O3N0S1
224.061	0.0228027	6	C11H12O5N0S0
211.041	0.0222669	6	C9H9O5N1S0

## Sheet: ATCC 27126
Column descriptions:
Mass-to-charge ratio (m/z): Measured mass-to-charge ratio. Molecular formula assignment was based on a mass accuracy of < 1.0 ppm.
Relative intensity (%): The relative abundance of each molecular formula, calculated as (peak intensity / sum of all assigned peak intensities) × 100%.
Double bond equivalent (DBE): Calculated as: DBE = C – H/2 + N/2 + 1, where C, H, and N are the numbers of carbon, hydrogen, and nitrogen atoms in the molecular formula, respectively.
Molecular formula: The elemental composition assigned to each peak. A molecular formula calculator generated matching formulas according to the elemental combinations of 12C1–60, 1H1–120, 14N0–3, 16O0–30, and 32S0–1, with a mass accuracy window setting as 1.0 ppm and a signal-to-noise (S/N) ratio of ≥4 for formula assignment. All candidate formulas were subjected to basic chemical criteria as des…
Note: This table lists the 2690 molecular formulas identified in the Alteromonas macleodii ATCC 27126 culture with added virions on day 6.
Mass-to-charge ratio (m/z)	Relative intensity (%)	Double bond equivalent (DBE)	Molecular formula
256.233	6.58279	1	C16H32O2N0S0
344.995	4.08022	18	C17H3O6N3S0
326.184	3.98987	4	C18H30O3N0S1
316.041	3.05661	16	C18H8O4N2S0
312.169	2.74959	4	C17H28O3N0S1
340.2	2.5664	4	C19H32O3N0S1
284.264	2.10447	1	C18H36O2N0S0
301.005	1.26626	17	C16H3O4N3S0
628.132	1.0956	13	C25H28O17N2S0
282.249	1.01808	2	C18H34O2N0S0
266.148	0.97425	0	C12H26O4N0S1
298.153	0.956902	4	C16H26O3N0S1
254.217	0.863709	2	C16H30O2N0S0
251.145	0.843136	5	C14H21O3N1S0
612.137	0.738671	13	C25H28O16N2S0
242.217	0.563224	1	C15H30O2N0S0
345.998	0.442928	26	C26H2O2N0S0
294.179	0.432356	0	C14H30O4N0S1
228.202	0.431348	1	C14H28O2N0S0
310.174	0.420927	0	C14H30O5N0S1
354.2	0.386725	0	C16H34O6N0S1
410.311	0.383941	8	C28H42O2N0S0
270.249	0.377364	1	C17H34O2N0S0
424.327	0.362622	8	C29H44O2N0S0
368.264	0.337911	8	C25H36O2N0S0
243.176	0.326356	2	C13H25O3N1S0
300.259	0.323043	1	C18H36O3N0S0
328.254	0.32204	2	C19H36O4N0S0
687.503	0.288273	3	C38H73O7N1S1
398.227	0.234297	0	C18H38O7N0S1
360.065	0.231695	2	C11H20O11N0S1
240.067	0.225598	6	C10H12O5N2S0
254.123	0.199737	9	C17H18O2N0S0
338.205	0.197617	0	C16H34O5N0S1
372.244	0.196134	3	C20H36O6N0S0
268.233	0.195748	2	C17H32O2N0S0
280.233	0.195285	3	C18H32O2N0S0
368.358	0.168058	1	C24H48O2N0S0
312.186	0.160952	4	C17H28O5N0S0
234.155	0.148064	5	C15H22O2N0S0
475.286	0.140609	8	C27H41O6N1S0
340.109	0.137981	7	C16H20O8N0S0
268.16	0.137124	4	C15H24O4N0S0
298.244	0.136937	2	C18H34O3N0S0
354.124	0.136781	7	C17H22O8N0S0
374.083	0.133963	16	C21H14O5N2S0
278.145	0.130225	6	C16H22O4N0S0
322.211	0.129895	0	C16H34O4N0S1
388.099	0.129617	16	C22H16O5N2S0
326.129	0.126991	6	C16H22O7N0S0
554.157	0.124349	11	C25H30O14N0S0
391.037	0.123348	17	C19H9O7N3S0
382.232	0.121328	0	C18H38O6N0S1
382.156	0.118055	7	C19H26O8N0S0
368.14	0.116185	7	C18H24O8N0S0
344.249	0.115467	2	C19H36O5N0S0
296.264	0.115384	2	C19H36O2N0S0
382.119	0.114053	8	C18H22O9N0S0
312.114	0.110858	6	C15H20O7N0S0
384.135	0.108706	7	C18H24O9N0S0
338.129	0.107693	7	C17H22O7N0S0
340.145	0.10756	6	C17H24O7N0S0
328.291	0.1074	1	C20H40O3N0S0
296.046	0.107387	8	C13H12O8N0S0
312.296	0.107259	1	C20H40O2N0S0
362.119	0.10571	14	C21H18O4N2S0
310.28	0.104801	2	C20H38O2N0S0
380.14	0.103291	8	C19H24O8N0S0
352.145	0.101995	7	C18H24O7N0S0
396.135	0.101909	8	C19H24O9N0S0
296.119	0.101406	6	C15H20O6N0S0
262.04	0.101051	9	C13H10O6N0S0
328.109	0.1008	6	C15H20O8N0S0
738.46	0.10006	16	C48H66O4N0S1
324.114	0.100049	7	C16H20O7N0S0
342.124	0.0996986	6	C16H22O8N0S0
242.145	0.0995637	3	C13H22O4N0S0
370.119	0.0995085	7	C17H22O9N0S0
298.134	0.0991822	5	C15H22O6N0S0
394.155	0.0991245	8	C20H26O8N0S0
314.129	0.0981094	5	C15H22O7N0S0
366.124	0.0980726	8	C18H22O8N0S0
268.051	0.0979824	7	C12H12O7N0S0
396.389	0.0972201	1	C26H52O2N0S0
450.099	0.0965538	16	C23H18O8N2S0
410.15	0.0957349	8	C20H26O9N0S0
238.04	0.0944882	7	C11H10O6N0S0
294.176	0.0943012	5	C17H26O4N0S0
408.135	0.0939524	9	C20H24O9N0S0
354.161	0.0936849	6	C18H26O7N0S0
362.083	0.0931915	15	C20H14O5N2S0
272.228	0.0930524	1	C16H32O3N0S0
487.286	0.0929911	9	C28H41O6N1S0
310.134	0.0929527	6	C16H22O6N0S0
278.181	0.0924287	5	C17H26O3N0S0
398.15	0.0914217	7	C19H26O9N0S0
352.109	0.0912496	8	C17H20O8N0S0
326.093	0.0906115	7	C15H18O8N0S0
366.161	0.0898872	7	C19H26O7N0S0
354.216	0.0891967	4	C20H34O3N0S1
356.14	0.0889473	6	C17H24O8N0S0
412.13	0.0884346	8	C19H24O10N0S0
370.156	0.0882929	6	C18H26O8N0S0
396.171	0.087518	7	C20H28O8N0S0
298.025	0.0872566	8	C12H10O9N0S0
426.145	0.0858507	8	C20H26O10N0S0
394.119	0.0856978	9	C19H22O9N0S0
432.088	0.0850299	17	C23H16O7N2S0
284.119	0.0841135	5	C14H20O6N0S0
350.129	0.0840379	8	C18H22O7N0S0
252.165	0.0835503	4	C15H24O3N0S0
353.997	0.083472	10	C14H10O9N0S1
268.087	0.0834058	6	C13H16O6N0S0
326.166	0.0829344	5	C17H26O6N0S0
328.145	0.0827576	5	C16H24O7N0S0
338.093	0.0827001	8	C16H18O8N0S0
424.166	0.0813339	8	C21H28O9N0S0
673.488	0.0811256	3	C37H71O7N1S1
396.098	0.0808996	9	C18H20O10N0S0
312.202	0.0807391	8	C21H28O2N0S0
324.15	0.0807296	6	C17H24O6N0S0
368.104	0.0804776	8	C17H20O9N0S0
310.098	0.0803295	7	C15H18O7N0S0
338.057	0.0801331	9	C15H14O9N0S0
298.098	0.0799161	6	C14H18O7N0S0
384.171	0.0798407	6	C19H28O8N0S0
268.124	0.0795346	5	C14H20O5N0S0
282.03	0.0791888	8	C12H10O8N0S0
642.147	0.0787039	13	C26H30O17N2S0
270.212	0.0786627	2	C16H30O3N0S0
372.135	0.0786521	6	C17H24O9N0S0
359.011	0.0785886	18	C18H5O6N3S0
364.145	0.0785803	8	C19H24O7N0S0
280.051	0.0783944	8	C13H12O7N0S0
322.098	0.0783162	8	C16H18O7N0S0
340.327	0.0781318	1	C22H44O2N0S0
280.124	0.0774835	6	C15H20O5N0S0
300.114	0.0773468	5	C14H20O7N0S0
398.114	0.0770483	8	C18H22O10N0S0
250.15	0.0768682	5	C15H22O3N0S0
424.13	0.0764054	9	C20H24O10N0S0
282.103	0.0763912	6	C14H18O6N0S0
382.374	0.0761422	1	C25H50O2N0S0
354.088	0.0757899	8	C16H18O9N0S0
316.254	0.0756709	1	C18H36O4N0S0
354.051	0.0756326	9	C15H14O10N0S0
254.035	0.0756319	7	C11H10O7N0S0
356.103	0.0748753	7	C16H20O9N0S0
378.161	0.0746865	8	C20H26O7N0S0
324.041	0.0740507	9	C14H12O9N0S0
278.035	0.0731913	9	C13H10O7N0S0
340.036	0.0730173	9	C14H12O10N0S0
338.166	0.0725952	6	C18H26O6N0S0
410.114	0.0725224	9	C19H22O10N0S0
322.134	0.072337	7	C17H22O6N0S0
412.166	0.0722775	7	C20H28O9N0S0
406.109	0.0719994	15	C22H18O6N2S0
326.057	0.0716928	8	C14H14O9N0S0
308.119	0.0713281	7	C16H20O6N0S0
408.171	0.0710465	8	C21H28O8N0S0
280.015	0.0708171	9	C12H8O8N0S0
378.124	0.0706037	9	C19H22O8N0S0
268.197	0.0696711	3	C16H28O3N0S0
438.145	0.0695976	9	C21H26O10N0S0
366.088	0.0695065	9	C17H18O9N0S0
240.202	0.0692493	2	C15H28O2N0S0
380.104	0.0682858	9	C18H20O9N0S0
272.119	0.068248	4	C13H20O6N0S0
252.056	0.0679671	7	C12H12O6N0S0
377.253	0.067936	1	C19H39O4N1S1
530.463	0.0678934	5	C35H62O3N0S0
368.176	0.067771	6	C19H28O7N0S0
418.073	0.0674542	17	C22H14O7N2S0
350.166	0.0674306	7	C19H26O6N0S0
256.124	0.067304	4	C13H20O5N0S0
254.108	0.0669199	5	C13H18O5N0S0
426.258	0.0668819	0	C20H42O7N0S1
336.114	0.0664956	8	C17H20O7N0S0
325.036	0.0663578	9	C13H11O9N1S0
324.077	0.066237	8	C15H16O8N0S0
336.15	0.0660895	7	C18H24O6N0S0
410.078	0.0659885	10	C18H18O11N0S0
314.093	0.0659727	6	C14H18O8N0S0
384.098	0.0658297	8	C17H20O10N0S0
428.161	0.0657431	7	C20H28O10N0S0
368.067	0.0656608	9	C16H16O10N0S0
308.082	0.0656424	8	C15H16O7N0S0
280.087	0.0654689	7	C14H16O6N0S0
358.119	0.065373	6	C16H22O9N0S0
266.035	0.0652701	8	C12H10O7N0S0
400.13	0.065237	7	C18H24O10N0S0
426.109	0.0650049	9	C19H22O11N0S0
282.139	0.064239	5	C15H22O5N0S0
312.077	0.0642026	7	C14H16O8N0S0
422.15	0.0640602	9	C21H26O9N0S0
310.062	0.0639785	8	C14H14O8N0S0
271.135	0.0638563	4	C13H21O5N1S0
292.051	0.063797	9	C14H12O7N0S0
298.28	0.0637864	1	C19H38O2N0S0
270.103	0.063697	5	C13H18O6N0S0
322.062	0.0635523	9	C15H14O8N0S0
380.176	0.0631325	7	C20H28O7N0S0
372.098	0.0630922	7	C16H20O10N0S0
296.082	0.0630758	7	C14H16O7N0S0
308.046	0.0625716	9	C14H12O8N0S0
364.109	0.062289	9	C18H20O8N0S0
294.103	0.062263	7	C15H18O6N0S0
264.056	0.0621492	8	C13H12O6N0S0
330.124	0.0621445	5	C15H22O8N0S0
412.093	0.0619305	9	C18H20O11N0S0
252.093	0.0619186	6	C13H16O5N0S0
382.083	0.0619023	9	C17H18O10N0S0
344.14	0.061785	5	C16H24O8N0S0
352.072	0.0616856	9	C16H16O9N0S0
340.072	0.0616462	8	C15H16O9N0S0
320.082	0.0615777	9	C16H16O7N0S0
392.14	0.0614338	9	C20H24O8N0S0
240.02	0.0612518	7	C10H8O7N0S0
294.139	0.061232	6	C16H22O5N0S0
320.119	0.0609936	8	C17H20O6N0S0
386.114	0.0608873	7	C17H22O10N0S0
284.082	0.0608246	6	C13H16O7N0S0
380.067	0.0607806	10	C17H16O10N0S0
312.15	0.0607232	5	C16H24O6N0S0
418.21	0.0604361	8	C24H34O4N0S1
378.086	0.0603198	14	C22H18O4N0S1
350.093	0.0600825	9	C17H18O8N0S0
294.067	0.0598989	8	C14H14O7N0S0
394.083	0.0594055	10	C18H18O10N0S0
350.057	0.0594039	10	C16H14O9N0S0
266.108	0.0593235	6	C14H18O5N0S0
342.161	0.0592063	5	C17H26O7N0S0
342.088	0.0591068	7	C15H18O9N0S0
396.062	0.0590955	10	C17H16O11N0S0
240.129	0.0588386	4	C13H20O4N0S0
414.145	0.0587809	7	C19H26O10N0S0
254.145	0.0587175	4	C14H22O4N0S0
362.129	0.0585635	9	C19H22O7N0S0
360.104	0.0585516	15	C21H16O4N2S0
310.171	0.0585464	5	C17H26O5N0S0
282.067	0.0582372	7	C13H14O7N0S0
252.129	0.0578667	5	C14H20O4N0S0
408.098	0.0577156	10	C19H20O10N0S0
438.182	0.0576258	8	C22H30O9N0S0
382.046	0.0572286	10	C16H14O11N0S0
324.035	0.0570908	18	C21H8O4N0S0
336.077	0.0570681	9	C16H16O8N0S0
286.134	0.0568875	4	C14H22O6N0S0
290.072	0.0568168	9	C15H14O6N0S0
320.046	0.0564754	10	C15H12O8N0S0
306.067	0.0563435	9	C15H14O7N0S0
436.166	0.0560788	9	C22H28O9N0S0
324.223	0.0560546	4	C19H32O4N0S0
296.228	0.0559985	3	C18H32O3N0S0
336.041	0.0558897	10	C15H12O9N0S0
406.156	0.0555196	9	C21H26O8N0S0
436.13	0.055516	10	C21H24O10N0S0
364.072	0.0552099	10	C17H16O9N0S0
370.083	0.0552055	8	C16H18O10N0S0
392.067	0.0550471	11	C18H16O10N0S0
366.052	0.0550124	10	C16H14O10N0S0
286.098	0.0545986	5	C13H18O7N0S0
386.151	0.0545986	6	C18H26O9N0S0
440.161	0.0545866	8	C21H28O10N0S0
382.192	0.0545596	6	C20H30O7N0S0
426.182	0.0545325	7	C21H30O9N0S0
296.155	0.0544924	5	C16H24O5N0S0
306.103	0.0541789	8	C16H18O6N0S0
426.072	0.05414	10	C18H18O12N0S0
424.093	0.0541297	10	C19H20O11N0S0
278.108	0.0538725	7	C15H18O5N0S0
334.134	0.0537547	8	C18H22O6N0S0
361.069	0.0537416	7	C12H15O10N3S0
302.129	0.0536997	4	C14H22O7N0S0
362.166	0.0536508	8	C20H26O6N0S0
316.109	0.0534726	5	C14H20O8N0S0
346.062	0.0533394	11	C17H14O8N0S0
400.166	0.052969	6	C19H28O9N0S0
332.046	0.0528882	11	C16H12O8N0S0
422.114	0.0526609	10	C20H22O10N0S0
378.051	0.0525332	11	C17H14O10N0S0
334.062	0.0523147	10	C16H14O8N0S0
282.093	0.0520655	11	C16H14O3N2S0
452.161	0.0519659	9	C22H28O10N0S0
278.072	0.051812	8	C14H14O6N0S0
406.119	0.0516568	10	C20H22O9N0S0
320.155	0.0516251	7	C18H24O5N0S0
362.093	0.0516002	10	C18H18O8N0S0
266.072	0.0515281	7	C13H14O6N0S0
362.056	0.0511823	11	C17H14O9N0S0
304.051	0.0511582	10	C15H12O7N0S0
256.087	0.0511462	5	C12H16O6N0S0
348.104	0.0510252	14	C20H16O4N2S0
236.025	0.050969	8	C11H8O6N0S0
254.072	0.0508372	6	C12H14O6N0S0
270.139	0.0508357	4	C14H22O5N0S0
346.025	0.0507427	12	C16H10O9N0S0
276.056	0.0505055	9	C14H12O6N0S0
384.353	0.0504295	1	C24H48O3N0S0
384.062	0.050336	9	C16H16O11N0S0
308.155	0.0502483	6	C17H24O5N0S0
300.15	0.0502363	4	C15H24O6N0S0
428.124	0.0499531	8	C19H24O11N0S0
368.025	0.0499429	19	C22H8O6N0S0
410.187	0.0499277	7	C21H30O8N0S0
252.02	0.0498946	8	C11H8O7N0S0
450.146	0.0498297	10	C22H26O10N0S0
326.311	0.0498211	1	C21H42O2N0S0
352.181	0.0497685	6	C19H28O6N0S0
354.343	0.0497264	1	C23H46O2N0S0
294.03	0.0496386	9	C13H10O8N0S0
358.156	0.0496304	5	C17H26O8N0S0
438.109	0.0494602	10	C20H22O11N0S0
242.108	0.0493011	4	C12H18O5N0S0
264.165	0.0491213	5	C16H24O3N0S0
326.238	0.0490231	3	C19H34O4N0S0
420.135	0.048873	10	C21H24O9N0S0
424.057	0.0487345	11	C18H16O12N0S0
454.14	0.0487135	9	C21H26O11N0S0
292.087	0.0486307	8	C15H16O6N0S0
314.238	0.0485367	2	C18H34O4N0S0
344.104	0.0485271	6	C15H20O9N0S0
352.036	0.0485229	10	C15H12O10N0S0
240.092	0.0484764	5	C12H16O5N0S0
312.041	0.0484714	8	C13H12O9N0S0
440.125	0.0484583	9	C20H24O11N0S0
436.093	0.0483931	11	C20H20O11N0S0
414.109	0.0483877	8	C18H22O11N0S0
398.078	0.0483514	9	C17H18O11N0S0
316.145	0.0483052	4	C15H24O7N0S0
400.093	0.0482935	8	C17H20O11N0S0
408.062	0.0481151	11	C18H16O11N0S0
420.171	0.0480621	9	C22H28O8N0S0
318.03	0.0480317	11	C15H10O8N0S0
436.057	0.048019	12	C19H16O12N0S0
326.02	0.0476529	9	C13H10O10N0S0
324.169	0.0476332	5	C18H28O3N0S1
306.03	0.0475627	10	C14H10O8N0S0
310.025	0.0475439	9	C13H10O9N0S0
264.093	0.0472582	7	C14H16O5N0S0
348.15	0.047209	8	C19H24O6N0S0
250.04	0.0472037	8	C12H10O6N0S0
268.015	0.0470967	8	C11H8O8N0S0
286.117	0.0469069	4	C14H22O4N0S1
422.187	0.0467612	8	C22H30O8N0S0
284.155	0.0465314	4	C15H24O5N0S0
322.025	0.0463572	10	C14H10O9N0S0
442.14	0.0462	8	C20H26O11N0S0
434.078	0.0461473	12	C20H18O11N0S0
312.223	0.0459493	3	C18H32O4N0S0
318.046	0.0458182	15	C19H10O5N0S0
300.077	0.0457555	6	C13H16O8N0S0
422.078	0.04571	11	C19H18O11N0S0
310.153	0.0455707	5	C17H26O3N0S1
288.056	0.0454798	10	C15H12O6N0S0
378.088	0.0453715	10	C18H18O9N0S0
454.177	0.0453606	8	C22H30O10N0S0
288.114	0.0453156	4	C13H20O7N0S0
364.181	0.0452522	7	C20H28O6N0S0
372.041	0.0451658	13	C18H12O9N0S0
434.114	0.0450518	11	C21H22O10N0S0
420.125	0.0450045	15	C23H20O6N2S0
262.077	0.0449589	8	C14H14O5N0S0
322.171	0.0449411	6	C18H26O5N0S0
464.115	0.0448856	16	C24H20O8N2S0
338.311	0.0448239	2	C22H42O2N0S0
398.187	0.0448202	6	C20H30O8N0S0
266.145	0.0447937	5	C15H22O4N0S0
314.072	0.0447869	11	C17H14O6N0S0
438.073	0.0446922	11	C19H18O12N0S0
314.166	0.0446382	4	C16H26O6N0S0
394.046	0.0445498	11	C17H14O11N0S0
338.184	0.0443883	5	C19H30O3N0S1
403.268	0.0443796	2	C21H41O4N1S1
260.025	0.0441369	10	C13H8O6N0S0
392.176	0.0441331	8	C21H28O7N0S0
390.052	0.044109	12	C18H14O10N0S0
392.103	0.0440509	10	C19H20O9N0S0
302.093	0.043938	5	C13H18O8N0S0
340.181	0.0435389	5	C18H28O6N0S0
258.103	0.0435319	4	C12H18O6N0S0
370.301	0.0434532	2	C22H42O4N0S0
332.082	0.0433443	10	C17H16O7N0S0
332.119	0.0432426	9	C18H20O6N0S0
238.077	0.0431838	6	C12H14O5N0S0
450.072	0.0429401	12	C20H18O12N0S0
264.129	0.0428451	6	C15H20O4N0S0
288.02	0.0428389	11	C14H8O7N0S0
388.13	0.0427744	6	C17H24O10N0S0
452.088	0.0426932	11	C20H20O12N0S0
318.103	0.0425772	9	C17H18O6N0S0
306.139	0.0425005	7	C17H22O5N0S0
274.04	0.0424563	10	C14H10O6N0S0
376.072	0.0424444	11	C18H16O9N0S0
302.035	0.0424112	11	C15H10O7N0S0
271.207	0.0423954	2	C15H29O3N1S0
348.114	0.0422458	9	C18H20O7N0S0
354.179	0.0422293	5	C19H30O4N0S1
334.098	0.0421824	9	C17H18O7N0S0
236.134	0.0421396	5	C14H20O3N0S0
390.124	0.04212	10	C20H22O8N0S0
452.124	0.0419402	10	C21H24O11N0S0
344.046	0.0419229	12	C17H12O8N0S0
358.083	0.0418429	7	C15H18O10N0S0
272.082	0.0417704	5	C12H16O7N0S0
330.088	0.0417406	6	C14H18O9N0S0
404.104	0.0417343	11	C20H20O9N0S0
332.155	0.041553	8	C19H24O5N0S0
361.193	0.0414893	8	C19H27O4N3S0
348.077	0.0412378	10	C17H16O8N0S0
298.062	0.041055	7	C13H14O8N0S0
412.057	0.0408869	10	C17H16O12N0S0
334.171	0.0408843	7	C19H26O5N0S0
292.124	0.0408214	7	C16H20O5N0S0
330.03	0.0407627	12	C16H10O8N0S0
332.01	0.0407573	12	C15H8O9N0S0
302.072	0.0406847	10	C16H14O6N0S0
260.061	0.0406488	9	C14H12O5N0S0
406.192	0.0405698	8	C22H30O7N0S0
318.067	0.040477	10	C16H14O7N0S0
250.113	0.0404638	6	C14H18O4N0S0
248.025	0.04043	9	C12H8O6N0S0
414.182	0.040393	6	C20H30O9N0S0
304.087	0.0403047	9	C16H16O6N0S0
348.041	0.0402721	11	C16H12O9N0S0
402.051	0.0402619	13	C19H14O10N0S0
398.332	0.0401505	2	C24H46O4N0S0
404.067	0.0399617	12	C19H16O10N0S0
262.113	0.0398249	7	C15H18O4N0S0
346.134	0.0398236	9	C19H22O6N0S0
300.056	0.0398142	11	C16H12O6N0S0
356.067	0.0396985	8	C15H16O10N0S0
342.27	0.0396293	2	C20H38O4N0S0
328.072	0.0395831	7	C14H16O9N0S0
406.046	0.0395307	12	C18H14O11N0S0
376.145	0.0391951	9	C20H24O7N0S0
316.181	0.0390993	3	C16H28O6N0S0
456.156	0.0390944	8	C21H28O11N0S0
236.061	0.0389635	7	C12H12O5N0S0
308.264	0.0389163	3	C20H36O2N0S0
420.062	0.0388777	12	C19H16O11N0S0
248.061	0.0388572	8	C13H12O5N0S0
408.208	0.038843	7	C22H32O7N0S0
328.051	0.0388184	12	C17H12O7N0S0
416.161	0.0387944	6	C19H28O10N0S0
450.182	0.038788	9	C23H30O9N0S0
358.062	0.0387755	12	C18H14O8N0S0
394.192	0.0387679	7	C21H30O7N0S0
244.087	0.0386441	4	C11H16O6N0S0
280.16	0.0386196	5	C16H24O4N0S0
442.177	0.0386022	7	C21H30O10N0S0
320.134	0.0385911	12	C21H20O3N0S0
290.035	0.038451	10	C14H10O7N0S0
372.171	0.0384137	5	C18H28O8N0S0
424.202	0.0383824	7	C22H32O8N0S0
316.051	0.0381592	11	C16H12O7N0S0
300.223	0.0381069	2	C17H32O4N0S0
336.186	0.0380722	6	C19H28O5N0S0
406.083	0.0379884	11	C19H18O10N0S0
456.12	0.0378796	9	C20H24O12N0S0
434.15	0.0377883	10	C22H26O9N0S0
261.01	0.0376988	15	C14H3O3N3S0
270.067	0.0373894	6	C12H14O7N0S0
300.202	0.0373117	7	C20H28O2N0S0
402.088	0.0372815	12	C20H18O9N0S0
318.078	0.0372734	10	C15H14O6N2S0
390.161	0.0371991	9	C21H26O7N0S0
402.145	0.0371047	6	C18H26O10N0S0
346.098	0.0370912	10	C18H18O7N0S0
314.035	0.0370797	12	C16H10O7N0S0
448.057	0.0370586	13	C20H16O12N0S0
264.02	0.0370316	9	C12H8O7N0S0
450.109	0.0369857	11	C21H22O11N0S0
330.161	0.0369258	4	C16H26O7N0S0
388.036	0.0368734	13	C18H12O10N0S0
452.197	0.0368662	8	C23H32O9N0S0
330.067	0.0368572	11	C17H14O7N0S0
238.15	0.0368561	4	C14H22O3N0S0
342.179	0.0368496	4	C18H30O4N0S1
454.104	0.0368458	10	C20H22O12N0S0
388.072	0.036828	12	C19H16O9N0S0
268.066	0.0367229	11	C16H12O4N0S0
376.109	0.0366613	10	C19H20O8N0S0
318.139	0.0365922	8	C18H22O5N0S0
256.16	0.0365235	3	C14H24O4N0S0
246.046	0.0364219	9	C13H10O5N0S0
739.464	0.0364055	3	C36H69O14N1S0
739.464	0.0364055	21	C49H61O3N3S0
440.088	0.0362886	10	C19H20O12N0S0
480.083	0.0362061	12	C21H20O13N0S0
323.166	0.0360186	6	C17H25O5N1S0
316.087	0.0360013	10	C17H16O6N0S0
418.083	0.0359226	12	C20H18O10N0S0
338.02	0.0356464	10	C14H10O10N0S0
244.124	0.0356015	3	C12H20O5N0S0
466.177	0.0355808	9	C23H30O10N0S0
292.16	0.0354764	6	C17H24O4N0S0
271.077	0.0354632	10	C15H13O4N1S0
250.077	0.0354401	7	C13H14O5N0S0
482.172	0.035342	9	C23H30O11N0S0
342.051	0.0351563	8	C14H14O10N0S0
290.108	0.0349918	8	C16H18O5N0S0
428.088	0.0349741	9	C18H20O12N0S0
404.176	0.0348195	9	C22H28O7N0S0
304.124	0.0347901	8	C17H20O5N0S0
368.031	0.0347468	10	C15H12O11N0S0
448.166	0.0346574	10	C23H28O9N0S0
276.092	0.0346336	8	C15H16O5N0S0
328.164	0.0346012	4	C17H28O4N0S1
332.14	0.0342369	4	C15H24O8N0S0
272.061	0.034159	10	C15H12O5N0S0
468.156	0.0341437	9	C22H28O11N0S0
370.046	0.0341256	9	C15H14O11N0S0
434.041	0.0341174	13	C19H14O12N0S0
238.113	0.034013	5	C13H18O4N0S0
405.284	0.0339685	1	C21H43O4N1S1
374.057	0.0339141	12	C18H14O9N0S0
478.177	0.0338614	10	C24H30O10N0S0
348.186	0.0338007	7	C20H28O5N0S0
466.14	0.0337935	10	C22H26O11N0S0
226.15	0.033747	3	C13H22O3N0S0
248.17	0.0337448	5	C16H24O2N0S0
286.207	0.033729	2	C16H30O4N0S0
364.036	0.0336236	11	C16H12O10N0S0
370.192	0.0336135	5	C19H30O7N0S0
404.14	0.0335781	10	C21H24O8N0S0
480.12	0.0335706	11	C22H24O12N0S0
384.317	0.0335448	2	C23H44O4N0S0
366.237	0.0335397	0	C18H38O5N0S1
420.098	0.03351	11	C20H20O10N0S0
244.16	0.0334784	2	C13H24O4N0S0
480.192	0.0333861	9	C24H32O10N0S0
356.176	0.0333263	5	C18H28O7N0S0
297.056	0.0332687	12	C16H11O5N1S0
436.202	0.0332248	8	C23H32O8N0S0
440.198	0.0332163	7	C22H32O9N0S0
414.051	0.0331653	14	C20H14O10N0S0
418.155	0.0331135	10	C22H26O8N0S0
236.098	0.0330694	6	C13H16O4N0S0
354.197	0.0330229	5	C19H30O6N0S0
314.057	0.0329689	7	C13H14O9N0S0
442.104	0.0329182	9	C19H22O12N0S0
430.14	0.0329109	7	C19H26O11N0S0
356.046	0.0328743	13	C18H12O8N0S0
418.119	0.0328296	11	C21H22O9N0S0
258.176	0.0328001	2	C14H26O4N0S0
374.129	0.0327649	10	C20H22O7N0S0
410.041	0.0327372	11	C17H14O12N0S0
248.098	0.0327008	7	C14H16O4N0S0
272.065	0.0326752	5	C12H16O5N0S1
448.093	0.0326648	12	C21H20O11N0S0
360.077	0.0326483	11	C18H16O8N0S0
258.049	0.0325475	5	C11H14O5N0S1
346.171	0.0324352	8	C20H26O5N0S0
418.046	0.0324338	13	C19H14O11N0S0
462.145	0.0323981	11	C23H26O10N0S0
304.16	0.032383	7	C18H24O4N0S0
360.15	0.0323265	9	C20H24O6N0S0
254.051	0.0322422	11	C15H10O4N0S0
464.161	0.0321897	10	C23H28O10N0S0
482.099	0.0321827	11	C21H22O13N0S0
400.036	0.0320921	14	C19H12O10N0S0
416.125	0.0320594	7	C18H24O11N0S0
390.076	0.032047	2	C12H22O12N0S1
702.388	0.0319634	15	C43H58O6N0S1
402.109	0.031932	7	C17H22O11N0S0
304.015	0.0319061	11	C14H8O8N0S0
330.103	0.0318858	10	C18H18O6N0S0
260.098	0.0318753	8	C15H16O4N0S0
454.067	0.0318322	11	C19H18O13N0S0
284.191	0.0318012	3	C16H28O4N0S0
390.015	0.0317969	13	C17H10O11N0S0
350.242	0.0316872	0	C18H38O4N0S1
372.077	0.0316474	12	C19H16O8N0S0
272.155	0.0315605	3	C14H24O5N0S0
386.078	0.0315416	8	C16H18O11N0S0
262.004	0.0314722	10	C12H6O7N0S0
462.072	0.031386	13	C21H18O12N0S0
316.124	0.0313721	9	C18H20O5N0S0
302.166	0.0312831	3	C15H26O6N0S0
234.046	0.0312197	8	C12H10O5N0S0
390.088	0.0312195	11	C19H18O9N0S0
478.067	0.0311257	13	C21H18O13N0S0
480.156	0.0310717	10	C23H28O11N0S0
288.15	0.0309139	3	C14H24O6N0S0
432.062	0.0309106	13	C20H16O11N0S0
366.197	0.0308454	6	C20H30O6N0S0
242.072	0.0308351	5	C11H14O6N0S0
360.135	0.0308321	5	C16H24O9N0S0
474.216	0.0308073	14	C30H34O3N0S1
417.248	0.0306486	3	C21H39O5N1S1
376.036	0.0305172	12	C17H12O10N0S0
238.004	0.0304864	8	C10H6O7N0S0
404.031	0.030439	13	C18H12O11N0S0
360.114	0.0303513	10	C19H20O7N0S0
284.046	0.0302826	7	C12H12O8N0S0
426.364	0.0302682	2	C26H50O4N0S0
416.067	0.0302669	13	C20H16O10N0S0
312.165	0.0302077	9	C20H24O3N0S0
451.177	0.0301961	9	C22H29O9N1S0
328.088	0.0300821	11	C18H16O6N0S0
626.153	0.0300811	13	C26H30O16N2S0
478.14	0.030031	11	C23H26O11N0S0
292.103	0.0300303	12	C19H16O3N0S0
240.056	0.0299477	6	C11H12O6N0S0
432.171	0.0298542	10	C23H28O8N0S0
388.145	0.0298501	10	C21H24O7N0S0
468.12	0.0298143	10	C21H24O12N0S0
258.046	0.0297615	10	C14H10O5N0S0
374.114	0.0297371	6	C16H22O10N0S0
460.057	0.0296449	14	C21H16O12N0S0
267.103	0.0295025	6	C13H17O5N1S0
260.119	0.0294872	3	C12H20O6N0S0
446.041	0.0294442	14	C20H14O12N0S0
464.197	0.0293498	9	C24H32O9N0S0
396.207	0.0293327	6	C21H32O7N0S0
466.067	0.0293218	12	C20H18O13N0S0
334.025	0.0292947	11	C15H10O9N0S0
274.077	0.0291678	9	C15H14O5N0S0
286.041	0.0291409	11	C15H10O6N0S0
360.041	0.0290409	12	C17H12O9N0S0
372.15	0.0289135	10	C21H24O6N0S0
482.135	0.0288496	10	C22H26O12N0S0
350.202	0.0287976	6	C20H30O5N0S0
242.051	0.0287964	10	C14H10O4N0S0
298.171	0.0287932	4	C16H26O5N0S0
446.078	0.0287665	13	C21H18O11N0S0
326.072	0.0287557	12	C18H14O6N0S0
434.187	0.0287532	9	C23H30O8N0S0
318.124	0.0286857	4	C14H22O8N0S0
326.275	0.0286649	2	C20H38O3N0S0
374.093	0.0286547	11	C19H18O8N0S0
332.103	0.0286492	5	C14H20O9N0S0
468.083	0.028602	11	C20H20O13N0S0
476.088	0.0285949	13	C22H20O12N0S0
268.139	0.0285547	9	C18H20O2N0S0
346.155	0.0284926	4	C16H26O8N0S0
410.227	0.0284806	1	C19H38O7N0S1
256.051	0.0284768	6	C11H12O7N0S0
442.068	0.0284556	10	C18H18O13N0S0
370.062	0.0284533	13	C19H14O8N0S0
272.192	0.028445	2	C15H28O4N0S0
428.197	0.0284266	6	C21H32O9N0S0
316.072	0.0283835	6	C13H16O9N0S0
306.176	0.0283503	6	C18H26O4N0S0
444.12	0.0281574	8	C19H24O12N0S0
274.134	0.0280387	3	C13H22O6N0S0
300.093	0.0280062	10	C17H16O5N0S0
478.104	0.0280029	12	C22H22O12N0S0
672.341	0.0279998	16	C41H52O6N0S1
494.099	0.027978	12	C22H22O13N0S0
288.093	0.0279341	9	C16H16O5N0S0
384.041	0.0279338	14	C19H12O9N0S0
256.066	0.0279315	10	C15H12O4N0S0
416.031	0.0279159	14	C19H12O11N0S0
258.139	0.0278953	3	C13H22O5N0S0
250.186	0.0278837	4	C16H26O2N0S0
432.098	0.027883	12	C21H20O10N0S0
302.108	0.0278519	9	C17H18O5N0S0
428.067	0.0278371	14	C21H16O10N0S0
298.041	0.0277596	12	C16H10O6N0S0
332.191	0.0277405	7	C20H28O4N0S0
402.182	0.0277184	5	C19H30O9N0S0
346.119	0.0276634	5	C15H22O9N0S0
230.144	0.0275164	2	C12H22O4N0S0
340.164	0.0275082	5	C18H28O4N0S1
462.109	0.0274886	12	C22H22O11N0S0
299.145	0.0274758	9	C18H21O3N1S0
302.145	0.0273981	8	C18H22O4N0S0
342.067	0.0273938	12	C18H14O7N0S0
315.021	0.0273686	17	C17H5O4N3S0
246.082	0.0273151	8	C14H14O4N0S0
464.124	0.0271876	11	C22H24O11N0S0
270.046	0.0271584	11	C15H10O5N0S0
418.109	0.0270993	16	C23H18O6N2S0
456.083	0.0270852	10	C19H20O13N0S0
292.015	0.0270642	10	C13H8O8N0S0
344.176	0.0270063	4	C17H28O7N0S0
276.129	0.026955	7	C16H20O4N0S0
376.181	0.0269229	8	C21H28O6N0S0
368.231	0.0268508	4	C21H36O3N0S1
372.062	0.0268497	8	C15H16O11N0S0
344.082	0.0268266	11	C18H16O7N0S0
362.02	0.026723	12	C16H10O10N0S0
348.226	0.0266568	1	C18H36O4N0S1
724.445	0.0265869	16	C47H64O4N0S1
430.104	0.0264499	8	C18H22O12N0S0
464.088	0.0264495	12	C21H20O12N0S0
430.083	0.0264374	13	C21H18O10N0S0
318.176	0.0264372	7	C19H26O4N0S0
300.186	0.0264105	3	C16H28O5N0S0
226.186	0.0263498	2	C14H26O2N0S0
296.01	0.0263135	9	C12H8O9N0S0
288.077	0.0262535	5	C12H16O8N0S0
444.098	0.0262136	13	C22H20O10N0S0
432.135	0.0261967	11	C22H24O9N0S0
438.218	0.0261703	7	C23H34O8N0S0
290.145	0.026165	7	C17H22O4N0S0
448.13	0.0261642	11	C22H24O10N0S0
446.15	0.0261311	11	C23H26O9N0S0
414.073	0.0260607	9	C17H18O12N0S0
336.035	0.0260282	19	C22H8O4N0S0
356.285	0.0260041	2	C21H40O4N0S0
274.098	0.0260041	4	C12H18O7N0S0
284.061	0.0259284	11	C16H12O5N0S0
320.192	0.0258838	6	C19H28O4N0S0
358.025	0.0258702	13	C17H10O9N0S0
326.035	0.0258449	13	C17H10O7N0S0
356.195	0.0258165	4	C19H32O4N0S1
422.041	0.0257967	12	C18H14O12N0S0
338.202	0.0257954	5	C19H30O5N0S0
234.082	0.0257691	7	C13H14O4N0S0
286.062	0.025768	6	C12H14O8N0S0
270.03	0.0257204	7	C11H10O8N0S0
284.01	0.0255943	8	C11H8O9N0S0
347.177	0.0255081	8	C18H25O4N3S0
286.113	0.0254697	9	C17H18O4N0S0
352.185	0.0254544	1	C16H32O6N0S1
374.15	0.025448	5	C17H26O9N0S0
222.155	0.0254405	4	C14H22O2N0S0
322.207	0.0254042	5	C19H30O4N0S0
312.056	0.0253828	12	C17H12O6N0S0
424.421	0.0253461	1	C28H56O2N0S0
258.212	0.0252121	1	C15H30O3N0S0
430.046	0.0251961	14	C20H14O11N0S0
296.137	0.0251953	5	C16H24O3N0S1
412.202	0.0251837	6	C21H32O8N0S0
342.233	0.0251534	3	C19H34O5N0S0
420.208	0.025152	8	C23H32O7N0S0
490.067	0.0251383	14	C22H18O13N0S0
378.197	0.0251243	7	C21H30O6N0S0
470.172	0.0250673	8	C22H30O11N0S0
416.088	0.0250415	8	C17H20O12N0S0
496.151	0.0250328	10	C23H28O12N0S0
358.098	0.0250167	11	C19H18O7N0S0
296.061	0.0249762	12	C17H12O5N0S0
458.135	0.0249456	8	C20H26O12N0S0
384.077	0.024883	13	C20H16O8N0S0
272.098	0.0248714	9	C16H16O4N0S0
244.066	0.024848	9	C14H12O4N0S0
492.125	0.0248473	21	C29H20O6N2S0
260.082	0.024807	4	C11H16O7N0S0
320.195	0.0247965	1	C16H32O4N0S1
246.049	0.0247727	4	C10H14O5N0S1
330.139	0.0247345	9	C19H22O5N0S0
316.091	0.024722	5	C14H20O6N0S1
402.161	0.0246794	10	C22H26O7N0S0
416.103	0.024579	12	C21H20O9N0S0
450.218	0.0245745	8	C24H34O8N0S0
312.02	0.0245395	13	C16H8O7N0S0
358.134	0.0245347	10	C20H22O6N0S0
344.067	0.024515	7	C14H16O10N0S0
324.186	0.0245013	5	C18H28O5N0S0
476.161	0.0243665	11	C24H28O10N0S0
256.197	0.0243577	2	C15H28O3N0S0
288.129	0.0243117	8	C17H20O4N0S0
464.052	0.0243013	13	C20H16O13N0S0
314.145	0.0242533	9	C19H22O4N0S0
388.109	0.0242398	11	C20H20O8N0S0
228.092	0.0242369	4	C11H16O5N0S0
325.109	0.0242016	7	C15H19O7N1S0
412.348	0.0241656	2	C25H48O4N0S0
298.077	0.0241531	11	C17H14O5N0S0
428.031	0.0241506	15	C20H12O11N0S0
468.192	0.0241288	8	C23H32O10N0S0
476.197	0.0241142	10	C25H32O9N0S0
374.166	0.0241079	9	C21H26O6N0S0
242.181	0.0240895	2	C14H26O3N0S0
240.035	0.02403	11	C14H8O4N0S0
246.009	0.024022	10	C12H6O6N0S0
470.135	0.0240206	9	C21H26O12N0S0
344.213	0.0239687	3	C18H32O6N0S0
388.166	0.0239636	5	C18H28O9N0S0
300.02	0.0239606	12	C15H8O7N0S0
386.187	0.0239565	5	C19H30O8N0S0
496.187	0.0239422	9	C24H32O11N0S0
400.202	0.0239083	5	C20H32O8N0S0
314.181	0.0239043	8	C20H26O3N0S0
384.208	0.0238974	5	C20H32O7N0S0
298.207	0.0238574	3	C17H30O4N0S0
304.108	0.0238198	4	C13H20O8N0S0
276.02	0.0238066	10	C13H8O7N0S0
362.202	0.0238043	7	C21H30O5N0S0
274.113	0.023803	8	C16H18O4N0S0
462.182	0.0237791	10	C24H30O9N0S0
262.15	0.0237678	6	C16H22O3N0S0
270.082	0.0237538	10	C16H14O4N0S0
474.072	0.0237133	14	C22H18O12N0S0
462.099	0.0237104	17	C24H18O8N2S0
340.051	0.0236842	13	C18H12O7N0S0
286.243	0.0236472	1	C17H34O3N0S0
368.046	0.0235871	14	C19H12O8N0S0
248.134	0.023542	6	C15H20O3N0S0
320.01	0.0235331	11	C14H8O9N0S0
386.057	0.0235175	13	C19H14O9N0S0
412.036	0.0233708	15	C20H12O10N0S0
336.19	0.023322	1	C16H32O5N0S1
409.243	0.0232775	1	C19H39O6N1S1
328.124	0.0232717	10	C19H20O5N0S0
394.374	0.0232705	2	C26H50O2N0S0
265.999	0.0230913	9	C11H6O8N0S0
528.447	0.0230829	6	C35H60O3N0S0
472.151	0.022965	8	C21H28O12N0S0
458.172	0.0229448	7	C21H30O11N0S0
364.221	0.0229216	1	C18H36O5N0S1
250.004	0.0228863	9	C11H6O7N0S0
366.342	0.0228116	2	C24H46O2N0S0
310.04	0.0227926	13	C17H10O6N0S0
394.228	0.0227916	6	C22H34O6N0S0
398.041	0.0227211	10	C16H14O12N0S0
437.976	0.0227202	22	C24H6O7N0S1
346.083	0.0227035	6	C14H18O10N0S0
272.025	0.0226928	11	C14H8O6N0S0
265.16	0.0226867	5	C15H23O3N1S0
613.134	0.0226616	21	C33H27O9N1S1
282.176	0.0226577	4	C16H26O4N0S0
308.191	0.0226223	5	C18H28O4N0S0
482.208	0.0226089	8	C24H34O10N0S0
444.156	0.0225388	7	C20H28O11N0S0
328.16	0.0225138	9	C20H24O4N0S0
230.108	0.0224663	3	C11H18O5N0S0
400.072	0.0223496	13	C20H16O9N0S0
232.066	0.0223188	8	C13H12O4N0S0
268.103	0.0223155	10	C17H16O3N0S0
254.16	0.0223092	8	C18H22O1N0S0
380.031	0.0222918	11	C16H12O11N0S0
286.171	0.0222571	3	C15H26O5N0S0
492.119	0.0222565	12	C23H24O12N0S0
418.228	0.0221986	8	C24H34O6N0S0
392.213	0.0221854	7	C22H32O6N0S0
448.202	0.0221369	9	C24H32O8N0S0
254.087	0.0220855	10	C16H14O3N0S0
302.217	0.0220846	6	C20H30O2N0S0
492.083	0.0220463	13	C22H20O13N0S0
246.103	0.0220006	3	C11H18O6N0S0
396.041	0.0219878	15	C20H12O9N0S0
309.114	0.021973	7	C15H19O6N1S0
456.192	0.0219574	7	C22H32O10N0S0
351.125	0.0219565	8	C17H21O7N1S0
244.03	0.0219464	10	C13H8O5N0S0
476.115	0.021942	17	C25H20O8N2S0
430.177	0.0218882	6	C20H30O10N0S0
356.031	0.0218751	9	C14H12O11N0S0
412.384	0.0218426	1	C26H52O3N0S0
310.109	0.0218002	7	C14H18O6N2S0
300.129	0.0217909	9	C18H20O4N0S0
258.082	0.0216929	9	C15H14O4N0S0
342.03	0.0216829	13	C17H10O8N0S0
306.212	0.0216754	5	C19H30O3N0S0
494.172	0.0216562	10	C24H30O11N0S0
476.052	0.0216557	14	C21H16O13N0S0
470.078	0.0216482	15	C23H18O11N0S0
372.114	0.0216366	11	C20H20O7N0S0
312.093	0.0216117	11	C18H16O5N0S0
428.14	0.0215907	12	C23H24O8N0S0
496.114	0.0215334	11	C22H24O13N0S0
257.062	0.0214955	10	C14H11O4N1S0
284.228	0.0214375	2	C17H32O3N0S0
470.099	0.0214281	10	C20H22O13N0S0
494.062	0.0214261	13	C21H18O14N0S0
326.148	0.0214167	5	C17H26O4N0S1
440.322	0.0214018	8	C29H44O3N0S0
286.08	0.0213222	5	C13H18O5N0S1
330.176	0.0213209	8	C20H26O4N0S0
380.083	0.0212795	14	C21H16O7N0S0
294.212	0.021267	4	C18H30O3N0S0
240.071	0.0212233	10	C15H12O3N0S0
304.145	0.0212148	3	C14H24O7N0S0
356.082	0.0211743	12	C19H16O7N0S0
249.02	0.0211569	9	C11H7O6N1S0
454.213	0.0211454	7	C23H34O9N0S0
286.077	0.021123	10	C16H14O5N0S0
456.062	0.0210604	15	C22H16O11N0S0
484.078	0.0210381	11	C20H20O14N0S0
372.186	0.0210219	9	C22H28O5N0S0
342.103	0.0209384	11	C19H18O6N0S0
284.025	0.0208979	12	C15H8O6N0S0
484.187	0.0208652	8	C23H32O11N0S0
416.176	0.0208424	10	C23H28O7N0S0
484.151	0.0208346	9	C22H28O12N0S0
308.01	0.0208182	10	C13H8O9N0S0
438.343	0.0208026	8	C30H46O2N0S0
354.03	0.0207963	14	C18H10O8N0S0
374.078	0.0207602	7	C15H18O11N0S0
258.067	0.0207496	5	C11H14O7N0S0
352.218	0.0207114	5	C20H32O5N0S0
339.125	0.0207049	7	C16H21O7N1S0
362.096	0.020704	5	C15H22O8N0S1
452.052	0.0207031	12	C19H16O13N0S0
330.093	0.0206644	15	C20H14O3N2S0
384.026	0.0205932	10	C15H12O12N0S0
400.057	0.0205891	9	C16H16O12N0S0
498.167	0.0205626	9	C23H30O12N0S0
344.119	0.0205163	10	C19H20O6N0S0
353.104	0.0204646	8	C16H19O8N1S0
388.218	0.0204453	8	C23H32O5N0S0
434.223	0.020426	8	C24H34O7N0S0
368.213	0.0204218	5	C20H32O6N0S0
252.202	0.0204135	3	C16H28O2N0S0
426.051	0.0203915	15	C21H14O10N0S0
458.042	0.0203837	15	C21H14O12N0S0
268.03	0.0203692	12	C15H8O5N0S0
318.088	0.0203641	5	C13H18O9N0S0
277.161	0.02034	6	C16H23O3N1S0
388.181	0.0203376	9	C22H28O6N0S0
276.165	0.0203369	6	C17H24O3N0S0
400.181	0.0203343	10	C23H28O6N0S0
412.072	0.0203193	14	C21H16O9N0S0
302.057	0.0203129	6	C12H14O9N0S0
298.113	0.0202946	10	C18H18O4N0S0
360.171	0.0202761	4	C17H28O8N0S0
310.207	0.0202593	4	C18H30O4N0S0
444.026	0.020211	15	C20H12O12N0S0
290.181	0.0201956	6	C18H26O3N0S0
284.098	0.0201955	10	C17H16O4N0S0
326.202	0.0201686	4	C18H30O5N0S0
494.208	0.0201271	9	C25H34O10N0S0
350.02	0.0200915	11	C15H10O10N0S0
355.119	0.0200843	7	C16H21O8N1S0
311.093	0.0200557	7	C14H17O7N1S0
376.257	0.0200483	1	C20H40O4N0S1
344.155	0.0200468	9	C20H24O5N0S0
402.124	0.0200288	11	C21H22O8N0S0
330.197	0.0200222	3	C17H30O6N0S0
416.14	0.0200028	11	C22H24O8N0S0
328.218	0.0199845	3	C18H32O5N0S0
374.02	0.0199707	13	C17H10O10N0S0
256.03	0.0199625	11	C14H8O5N0S0
334.207	0.0199527	6	C20H30O4N0S0
354.067	0.0199511	13	C19H14O7N0S0
272.046	0.0199173	6	C11H12O8N0S0
518.062	0.0199162	15	C23H18O14N0S0
446.187	0.0199085	10	C24H30O8N0S0
478.213	0.0199078	9	C25H34O9N0S0
712.445	0.0198843	15	C46H64O4N0S1
374.187	0.0198613	4	C18H30O8N0S0
388.093	0.0198479	7	C16H20O11N0S0
386.02	0.0198356	14	C18H10O10N0S0
391.268	0.0198216	1	C20H41O4N1S1
374.096	0.0198124	6	C16H22O8N0S1
316.16	0.019781	8	C19H24O4N0S0
246.118	0.019752	7	C15H18O3N0S0
376.218	0.01975	7	C22H32O5N0S0
390.091	0.0197202	6	C16H22O9N0S1
322.109	0.0197065	8	C15H18O6N2S0
300.041	0.0196836	7	C12H12O9N0S0
492.156	0.019669	11	C24H28O11N0S0
460.093	0.0196184	13	C22H20O11N0S0
342.107	0.0195491	6	C16H22O6N0S1
370.228	0.0195101	4	C20H34O6N0S0
500.016	0.0194387	17	C22H12O14N0S0
444.062	0.0194349	14	C21H16O11N0S0
440.052	0.0194023	11	C18H16O13N0S0
324.129	0.0193813	11	C20H20O4N0S0
556.278	0.0193433	11	C32H44O6N0S1
392.031	0.0193254	12	C17H12O11N0S0
418.192	0.0193164	9	C23H30O7N0S0
350.205	0.0193065	1	C17H34O5N0S1
352.12	0.0192946	8	C16H20O7N2S0
234.118	0.0192936	6	C14H18O3N0S0
476.124	0.0192602	12	C23H24O11N0S0
297.114	0.019248	6	C14H19O6N1S0
323.13	0.0192419	7	C16H21O6N1S0
394.062	0.0192399	15	C21H14O8N0S0
358.171	0.0192178	9	C21H26O5N0S0
266.051	0.0192126	12	C16H10O4N0S0
296.098	0.0192066	11	C18H16O4N0S0
342.14	0.0191958	10	C20H22O5N0S0
370.025	0.0191574	14	C18H10O9N0S0
242.035	0.0191293	6	C10H10O7N0S0
230.072	0.0191291	4	C10H14O6N0S0
398.056	0.0191113	14	C20H14O9N0S0
360.098	0.0190654	6	C15H20O10N0S0
596.134	0.0190522	8	C23H32O16N0S1
430.155	0.0189994	11	C23H26O8N0S0
442.213	0.018977	6	C22H34O9N0S0
419.213	0.0189757	13	C25H29O3N3S0
224.098	0.0189587	5	C12H16O4N0S0
454.046	0.0189546	16	C22H14O11N0S0
381.099	0.0189429	9	C17H19O9N1S0
338.072	0.0189154	13	C19H14O6N0S0
426.218	0.0188842	6	C22H34O8N0S0
390.145	0.0188817	5	C17H26O10N0S0
367.12	0.0188807	8	C17H21O8N1S0
332.109	0.0188722	14	C20H16O3N2S0
520.078	0.0188599	14	C23H20O14N0S0
279.103	0.0188414	7	C14H17O5N1S0
256.015	0.0187987	7	C10H8O8N0S0
504.083	0.0187896	14	C23H20O13N0S0
310.077	0.0187393	12	C18H14O5N0S0
274.15	0.0187222	7	C17H22O3N0S0
282.046	0.0186432	12	C16H10O5N0S0
244.051	0.0186356	5	C10H12O7N0S0
522.203	0.0186238	10	C26H34O11N0S0
230.051	0.0185632	9	C13H10O4N0S0
480.229	0.0185202	8	C25H36O9N0S0
502.104	0.0185113	14	C24H22O12N0S0
270.176	0.0184988	3	C15H26O4N0S0
458.078	0.0184846	14	C22H18O11N0S0
430.192	0.0184165	10	C24H30O7N0S0
502.067	0.0184153	15	C23H18O13N0S0
314.108	0.0183736	10	C18H18O5N0S0
488.088	0.0183645	14	C23H20O12N0S0
526.162	0.018348	10	C24H30O13N0S0
440.067	0.0183465	15	C22H16O10N0S0
336.223	0.0183149	5	C20H32O4N0S0
390.197	0.0183147	8	C22H30O6N0S0
404.289	0.0183135	1	C22H44O4N0S1
337.109	0.0182751	8	C16H19O7N1S0
685.488	0.0182155	4	C38H71O7N1S1
446.114	0.0181757	12	C22H22O10N0S0
270.118	0.0181463	9	C17H18O3N0S0
329.083	0.0181388	11	C17H15O6N1S0
444.083	0.0180986	9	C18H20O13N0S0
462.036	0.0180902	14	C20H14O13N0S0
278.217	0.0180878	4	C18H30O2N0S0
340.087	0.0180773	12	C19H16O6N0S0
416.212	0.0180506	9	C24H32O6N0S0
383.114	0.0180322	8	C17H21O9N1S0
362.15	0.0179958	4	C16H26O9N0S0
269.062	0.017986	11	C15H11O4N1S0
422.223	0.0179681	7	C23H34O7N0S0
292.054	0.0179443	4	C11H16O7N0S1
508.078	0.0179102	13	C22H20O14N0S0
330.051	0.0179026	7	C13H14O10N0S0
336.125	0.0179023	8	C16H20O6N2S0
524.182	0.0178785	10	C25H32O12N0S0
522.094	0.0178772	13	C23H22O14N0S0
232.03	0.0178733	9	C12H8O5N0S0
238.056	0.0178588	11	C15H10O3N0S0
316.015	0.0178407	12	C15H8O8N0S0
260.046	0.0178228	5	C10H12O8N0S0
424.239	0.0177838	6	C23H36O7N0S0
302.111	0.0177758	4	C14H22O5N0S1
378.233	0.0177466	6	C22H34O5N0S0
352.087	0.0177435	13	C20H16O6N0S0
312.259	0.0177421	2	C19H36O3N0S0
356.155	0.0177242	10	C21H24O5N0S0
224.061	0.0177215	6	C11H12O5N0S0
322.04	0.0177184	14	C18H10O6N0S0
478.107	0.0176992	7	C19H26O12N0S1
443.104	0.0176921	18	C24H17O6N3S0
458.114	0.0176725	13	C23H22O10N0S0
330.07	0.0176377	6	C14H18O7N0S1
498.203	0.0176338	8	C24H34O11N0S0
438.258	0.0176312	1	C21H42O7N0S1
342.176	0.0175939	9	C21H26O4N0S0
404.125	0.0175842	6	C17H24O11N0S0
508.188	0.0175835	10	C25H32O11N0S0
466.213	0.0175676	8	C24H34O9N0S0
328.015	0.0175593	13	C16H8O8N0S0
442.083	0.0175296	14	C22H18O10N0S0
474.036	0.0175221	15	C21H14O13N0S0
348.135	0.0175093	4	C15H24O9N0S0
290.093	0.017489	4	C12H18O8N0S0
420.244	0.0174786	7	C24H36O6N0S0
280.066	0.0174689	12	C17H12O4N0S0
346.207	0.0174273	7	C21H30O4N0S0
458.317	0.0174003	3	C25H46O7N0S0
444.192	0.0173635	6	C21H32O10N0S0
524.109	0.0173538	12	C23H24O14N0S0
266.181	0.0173518	4	C16H26O3N0S0
228.071	0.0173495	9	C14H12O3N0S0
432.025	0.017347	14	C19H12O12N0S0
284.134	0.0173172	9	C18H20O3N0S0
362.114	0.017287	5	C15H22O10N0S0
424.162	0.0172788	4	C16H28O11N2S0
386.166	0.0172667	10	C22H26O6N0S0
393.099	0.0172495	10	C18H19O9N1S0
410.405	0.0172422	1	C27H54O2N0S0
508.114	0.0172359	12	C23H24O13N0S0
427.073	0.0172236	19	C23H13O6N3S0
416.197	0.0172094	5	C20H32O9N0S0
298.15	0.0172067	9	C19H22O3N0S0
354.14	0.0171994	11	C21H22O5N0S0
283.098	0.0171977	6	C13H17O6N1S0
380.216	0.0171561	1	C18H36O6N0S1
339.088	0.0171549	8	C15H17O8N1S0
286.15	0.0171547	8	C18H22O3N0S0
484.114	0.0171237	10	C21H24O13N0S0
508.151	0.0171217	11	C24H28O12N0S0
428.052	0.0170923	10	C17H16O13N0S0
330.233	0.0170881	2	C18H34O5N0S0
332.176	0.0170458	3	C16H28O7N0S0
536.073	0.0170421	14	C23H20O15N0S0
242.087	0.0170213	9	C15H14O3N0S0
261.056	0.016952	9	C13H11O5N1S0
358.192	0.0169427	4	C18H30O7N0S0
265.088	0.0169275	7	C13H15O5N1S0
494.135	0.0169239	11	C23H26O12N0S0
380.213	0.0169128	6	C21H32O6N0S0
430.119	0.0169017	12	C22H22O9N0S0
277.088	0.0169006	8	C14H15O5N1S0
324.093	0.0168735	12	C19H16O5N0S0
504.119	0.0168724	13	C24H24O12N0S0
484.223	0.0168545	7	C24H36O10N0S0
416.249	0.0168149	8	C25H36O5N0S0
239.051	0.0168109	11	C14H9O3N1S0
386.093	0.0167911	12	C20H18O8N0S0
410.263	0.0167757	0	C20H42O6N0S1
414.197	0.0167354	10	C24H30O6N0S0
340.254	0.0167284	3	C20H36O4N0S0
348.004	0.0167275	12	C15H8O10N0S0
226.04	0.0167087	6	C10H10O6N0S0
313.109	0.0167047	6	C14H19O7N1S0
356.322	0.0166934	1	C22H44O3N0S0
354.099	0.0166872	8	C15H18O8N2S0
380.115	0.0166813	9	C17H20O8N2S0
382.062	0.0166746	14	C20H14O8N0S0
524.146	0.0166612	11	C24H28O13N0S0
318.212	0.0166481	6	C20H30O3N0S0
410.223	0.0166006	6	C22H34O7N0S0
366.099	0.0165908	9	C16H18O8N2S0
249.093	0.0165824	7	C13H15O4N1S0
446.135	0.0165601	7	C19H26O12N0S0
222.009	0.0165589	8	C10H6O6N0S0
474.182	0.0165495	11	C25H30O9N0S0
352.221	0.0164991	0	C17H36O5N0S1
282.082	0.0164899	11	C17H14O4N0S0
518.099	0.0164562	14	C24H22O13N0S0
224.025	0.0164548	7	C10H8O6N0S0
506.208	0.016439	10	C26H34O10N0S0
311.13	0.0164362	6	C15H21O6N1S0
374.202	0.0164348	8	C22H30O5N0S0
432.125	0.0164267	16	C24H20O6N2S0
510.094	0.0164157	12	C22H22O14N0S0
280.197	0.0164107	4	C17H28O3N0S0
353.14	0.0163766	7	C17H23O7N1S0
307.062	0.0163676	9	C14H13O7N1S0
226.113	0.0163635	4	C12H18O4N0S0
322.077	0.0163526	13	C19H14O5N0S0
377.104	0.0163386	10	C18H19O8N1S0
300.165	0.0163006	8	C19H24O3N0S0
356.119	0.016284	11	C20H20O6N0S0
356.213	0.0162599	4	C19H32O6N0S0
378.091	0.0162519	5	C15H22O9N0S1
402.114	0.0162506	16	C23H18O5N2S0
351.088	0.0162473	9	C16H17O8N1S0
432.208	0.0162092	9	C24H32O7N0S0
396.026	0.0161631	11	C16H12O12N0S0
340.12	0.0161581	7	C15H20O7N2S0
277.051	0.0161569	9	C13H11O6N1S0
392.252	0.0161379	1	C20H40O5N0S1
346.101	0.0161373	5	C15H22O7N0S1
688.372	0.0161306	15	C42H56O6N0S1
472.187	0.0161218	7	C22H32O11N0S0
244.033	0.0161214	5	C10H12O5N0S1
428.234	0.0161213	5	C22H36O8N0S0
510.167	0.0161071	10	C24H30O12N0S0
226.056	0.0161021	10	C14H10O3N0S0
472.057	0.0160679	15	C22H16O12N0S0
244.197	0.016004	1	C14H28O3N0S0
354.306	0.0160014	2	C22H42O3N0S0
438.036	0.0159863	12	C18H14O13N0S0
269.083	0.0159739	6	C12H15O6N1S0
460.166	0.0159734	11	C24H28O9N0S0
252.06	0.0159722	2	C9H16O6N0S1
382.247	0.015963	4	C22H38O3N0S1
364.12	0.0159608	9	C17H20O7N2S0
324.056	0.0159493	13	C18H12O6N0S0
296.191	0.0159258	4	C17H28O4N0S0
324.004	0.0159251	10	C13H8O10N0S0
386.129	0.0159228	11	C21H22O7N0S0
335.13	0.015915	8	C17H21O6N1S0
402.015	0.015908	14	C18H10O11N0S0
450.036	0.0159053	13	C19H14O13N0S0
340.124	0.0158902	11	C20H20O5N0S0
289.088	0.0158775	9	C15H15O5N1S0
470.208	0.0158572	7	C23H34O10N0S0
338.104	0.0158324	8	C15H18O7N2S0
324.125	0.015826	7	C15H20O6N2S0
492.192	0.0158155	10	C25H32O10N0S0
308.094	0.0157731	8	C14H16O6N2S0
323.093	0.0157692	8	C15H17O7N1S0
306.082	0.0157622	13	C19H14O4N0S0
338.238	0.0157612	4	C20H34O4N0S0
314.202	0.0157589	3	C17H30O5N0S0
464.234	0.0157486	8	C25H36O8N0S0
260.134	0.0157464	7	C16H20O3N0S0
598.149	0.015731	7	C23H34O16N0S1
494.125	0.0157236	16	C25H22O9N2S0
444.301	0.0157185	3	C24H44O7N0S0
302.181	0.0157095	7	C19H26O3N0S0
482.062	0.0156803	12	C20H18O14N0S0
524.073	0.0156756	13	C22H20O15N0S0
398.224	0.0156734	5	C21H34O7N0S0
367.083	0.0156717	9	C16H17O9N1S0
258.118	0.015669	8	C16H18O3N0S0
398.125	0.0156387	8	C17H22O9N2S0
425.125	0.0156286	9	C19H23O10N1S0
306.114	0.0156268	8	C15H18O5N2S0
454.395	0.015623	2	C28H54O4N0S0
335.093	0.0156201	9	C16H17O7N1S0
472.114	0.0156079	9	C20H24O13N0S0
249.057	0.015606	8	C12H11O5N1S0
378.136	0.0155871	9	C18H22O7N2S0
432.156	0.015543	6	C19H28O11N0S0
530.062	0.0155285	16	C24H18O14N0S0
252.071	0.0155254	11	C16H12O3N0S0
288.165	0.0154931	7	C18H24O3N0S0
440.379	0.0154759	2	C27H52O4N0S0
422.226	0.0154551	2	C20H38O7N0S1
260.17	0.0154438	6	C17H24O2N0S0
354.136	0.0154146	7	C16H22O7N2S0
358.046	0.0154039	8	C14H14O11N0S0
370.098	0.0153956	12	C20H18O7N0S0
291.103	0.0153795	8	C15H17O5N1S0
352.051	0.0153522	14	C19H12O7N0S0
614.144	0.0152918	7	C23H34O17N0S1
393.135	0.0152864	9	C19H23O8N1S0
293.083	0.0152723	8	C14H15O6N1S0
506.099	0.01527	13	C23H22O13N0S0
318.114	0.0152355	9	C16H18O5N2S0
470.062	0.015227	11	C19H18O14N0S0
470.062	0.015227	29	C32H10O3N2S0
321.114	0.0152101	8	C16H19O6N1S0
370.207	0.0152048	9	C23H30O4N0S0
328.036	0.0152027	8	C13H12O10N0S0
500.052	0.0151922	16	C23H16O13N0S0
363.088	0.0151915	10	C17H17O8N1S0
470.041	0.0151818	16	C22H14O12N0S0
274.062	0.0151779	5	C11H14O8N0S0
381.135	0.0151503	8	C18H23O8N1S0
526.088	0.0151212	12	C22H22O15N0S0
312.129	0.0151127	10	C19H20O4N0S0
226.077	0.0151084	5	C11H14O5N0S0
472.078	0.0151048	10	C19H20O14N0S0
472.078	0.0151048	28	C32H12O3N2S0
297.078	0.0150965	7	C13H15O7N1S0
334.041	0.015075	15	C19H10O6N0S0
332.086	0.0150612	5	C14H20O7N0S1
292.03	0.0150508	14	C17H8O5N0S0
462.218	0.015048	9	C25H34O8N0S0
309.078	0.0150439	8	C14H15O7N1S0
258.078	0.0150253	5	C10H14O6N2S0
315.067	0.0150057	11	C16H13O6N1S0
366.015	0.0150003	11	C15H10O11N0S0
414.015	0.0149868	15	C19H10O11N0S0
504.156	0.0149577	12	C25H28O11N0S0
360.223	0.0149476	7	C22H32O4N0S0
492.229	0.0149418	9	C26H36O9N0S0
277.999	0.0149391	10	C12H6O8N0S0
349.221	0.014925	1	C17H35O4N1S1
522.167	0.0149224	11	C25H30O12N0S0
350.104	0.0149029	9	C16H18O7N2S0
308.13	0.0149014	7	C15H20O5N2S0
458.099	0.0148872	9	C19H22O13N0S0
320.061	0.014886	14	C19H12O5N0S0
384.192	0.0148808	1	C16H32O10N0S0
400.275	0.0148651	3	C22H40O6N0S0
444.171	0.0148405	11	C24H28O8N0S0
325.072	0.0148349	8	C14H15O8N1S0
436.239	0.0148248	7	C24H36O7N0S0
281.083	0.0148017	7	C13H15O6N1S0
442.046	0.0147882	15	C21H14O11N0S0
376.075	0.0147849	6	C15H20O9N0S1
354.27	0.0147525	3	C21H38O4N0S0
344.086	0.0147448	6	C15H20O7N0S1
382.265	0.0147094	4	C22H38O5N0S0
502.14	0.0147063	13	C25H26O11N0S0
460.13	0.014702	12	C23H24O10N0S0
333.078	0.0146958	10	C16H15O7N1S0
337.145	0.0146929	7	C17H23O6N1S0
314.275	0.0146923	1	C19H38O3N0S0
377.14	0.0146854	9	C19H23O7N1S0
289.051	0.0146349	10	C14H11O6N1S0
290.129	0.0146135	3	C13H22O7N0S0
232.087	0.0146122	3	C10H16O6N0S0
244.103	0.0146094	8	C15H16O3N0S0
474.109	0.0145974	13	C23H22O11N0S0
749.52	0.0145914	7	C43H75O7N1S1
319.062	0.0145831	10	C15H13O7N1S0
404.161	0.0145732	5	C18H28O10N0S0
446.104	0.0145593	17	C24H18O7N2S0
536.109	0.0145531	13	C24H24O14N0S0
360.186	0.0145048	8	C21H28O5N0S0
273.093	0.0145017	9	C15H15O4N1S0
324.259	0.0144841	3	C20H36O3N0S0
342.015	0.0144802	9	C13H10O11N0S0
230.087	0.0144743	8	C14H14O3N0S0
406.228	0.0144698	7	C23H34O6N0S0
340.29	0.0144479	2	C21H40O3N0S0
288.223	0.0144382	1	C16H32O4N0S0
398.02	0.0144368	15	C19H10O10N0S0
304.091	0.0144348	4	C13H20O6N0S1
494.244	0.01442	8	C26H38O9N0S0
484.057	0.0144158	16	C23H16O12N0S0
232.103	0.0144075	7	C14H16O3N0S0
490.213	0.0144011	10	C26H34O9N0S0
340.218	0.0143985	4	C19H32O5N0S0
382.025	0.0143833	15	C19H10O9N0S0
308.061	0.01438	13	C18H12O5N0S0
307.098	0.01437	8	C15H17O6N1S0
362.104	0.0143528	10	C17H18O7N2S0
478.249	0.0143521	8	C26H38O8N0S0
222.118	0.0143474	5	C13H18O3N0S0
292.197	0.0143407	5	C18H28O3N0S0
236.17	0.0143293	4	C15H24O2N0S0
294.118	0.0143026	11	C19H18O3N0S0
321.078	0.0142999	9	C15H15O7N1S0
379.119	0.0142961	9	C18H21O8N1S0
394.167	0.0142924	8	C19H26O7N2S0
498.13	0.0142817	10	C22H26O13N0S0
240.165	0.0142518	3	C14H24O3N0S0
340.16	0.0142471	10	C21H24O4N0S0
322.113	0.014247	12	C20H18O4N0S0
486.13	0.0142445	9	C21H26O13N0S0
488.052	0.0142321	15	C22H16O13N0S0
418.104	0.0142246	7	C17H22O12N0S0
292.066	0.0142093	13	C18H12O4N0S0
444.208	0.0141901	10	C25H32O7N0S0
341.14	0.0141872	6	C16H23O7N1S0
334.109	0.0141714	9	C16H18O6N2S0
364.076	0.0141707	5	C14H20O9N0S1
400.109	0.0141694	12	C21H20O8N0S0
255.082	0.0141659	10	C15H13O3N1S0
362.072	0.0141637	15	C21H14O6N0S0
348.068	0.0141588	15	C19H12O5N2S0
327.088	0.014157	7	C14H17O8N1S0
492.047	0.0141447	14	C21H16O14N0S0
740.477	0.0141371	15	C48H68O4N0S1
263.072	0.0141292	8	C13H13O5N1S0
332.264	0.0141154	5	C22H36O2N0S0
460.151	0.0141004	7	C20H28O12N0S0
404.212	0.0140782	8	C23H32O6N0S0
346.065	0.0140706	6	C14H18O8N0S1
480.265	0.014068	7	C26H40O8N0S0
490.14	0.0140519	12	C24H26O11N0S0
372.005	0.0140235	14	C17H8O10N0S0
371.078	0.0140079	8	C15H17O10N1S0
334.119	0.0139884	4	C14H22O9N0S0
560.11	0.0139845	15	C26H24O14N0S0
448.239	0.0139735	8	C25H36O7N0S0
440.27	0.0139694	5	C24H40O7N0S0
372.207	0.0139406	4	C19H32O7N0S0
256.103	0.0139326	9	C16H16O3N0S0
250.056	0.0139167	12	C16H10O3N0S0
281.119	0.0139146	6	C14H19O5N1S0
224.134	0.0139095	4	C13H20O3N0S0
368.115	0.013907	8	C16H20O8N2S0
526.125	0.013897	11	C23H26O14N0S0
363.124	0.0138949	9	C18H21O7N1S0
370.171	0.0138717	10	C22H26O5N0S0
432.119	0.0138636	7	C18H24O12N0S0
362.06	0.0138484	6	C14H18O9N0S1
365.14	0.013834	8	C18H23O7N1S0
406.265	0.0138295	6	C24H38O5N0S0
326.145	0.0138293	10	C20H22O4N0S0
248.076	0.0138271	12	C17H12O2N0S0
382.228	0.0138269	5	C21H34O6N0S0
280.033	0.0138125	8	C13H12O5N0S1
432.228	0.0138125	4	C21H36O9N0S0
456.099	0.0138096	14	C23H20O10N0S0
532.078	0.0138094	15	C24H20O14N0S0
402.078	0.0137862	17	C22H14O6N2S0
252.035	0.0137769	12	C15H8O4N0S0
402.197	0.0137619	9	C23H30O6N0S0
488.198	0.0137601	11	C26H32O9N0S0
548.073	0.0137601	15	C24H20O15N0S0
444.102	0.013751	8	C19H24O10N0S1
629.563	0.0137307	1	C36H75O5N3S0
278.087	0.0137284	12	C18H14O3N0S0
307.135	0.013716	7	C16H21O5N1S0
246.03	0.0137016	5	C9H10O8N0S0
435.182	0.0136841	9	C22H29O8N1S0
370.174	0.013683	5	C19H30O5N0S1
446.171	0.0136727	6	C20H30O11N0S0
420.025	0.0136636	13	C18H12O12N0S0
245.062	0.0136442	9	C13H11O4N1S0
428.104	0.0136382	13	C22H20O9N0S0
364.218	0.0136349	6	C21H32O5N0S0
354.103	0.0136274	12	C20H18O6N0S0
251.072	0.0136165	7	C12H13O5N1S0
294.114	0.0136138	7	C14H18O5N2S0
540.141	0.0136118	11	C24H28O14N0S0
376.166	0.0136036	4	C17H28O9N0S0
338.141	0.0135946	7	C16H22O6N2S0
296.134	0.0135934	10	C19H20O3N0S0
348.125	0.0135821	9	C17H20O6N2S0
335.057	0.013579	10	C15H13O8N1S0
349.109	0.0135723	9	C17H19O7N1S0
332.094	0.0135631	10	C16H16O6N2S0
254.181	0.0135412	3	C15H26O3N0S0
416.234	0.013531	4	C21H36O8N0S0
285.078	0.0135268	6	C12H15O7N1S0
340.015	0.0135238	14	C17H8O8N0S0
246.176	0.0135219	1	C13H26O4N0S0
299.093	0.0135186	6	C13H17O7N1S0
255.103	0.0134865	5	C12H17O5N1S0
434.117	0.0134831	6	C18H26O10N0S1
398.369	0.0134826	1	C25H50O3N0S0
520.224	0.0134782	10	C27H36O10N0S0
534.094	0.0134357	14	C24H22O14N0S0
312.132	0.0134283	5	C16H24O4N0S1
458.15	0.0134271	12	C24H26O9N0S0
368.082	0.0134241	13	C20H16O7N0S0
380.046	0.0134157	15	C20H12O8N0S0
435.96	0.013411	23	C24H4O7N0S1
228.056	0.0134083	5	C10H12O6N0S0
430.265	0.0133871	8	C26H38O5N0S0
332.061	0.0133834	15	C20H12O5N0S0
431.104	0.0133816	17	C23H17O6N3S0
318.161	0.013373	3	C15H26O7N0S0
296.14	0.013371	1	C12H24O8N0S0
512.182	0.0133508	9	C24H32O12N0S0
402.233	0.0133487	8	C24H34O5N0S0
317.192	0.0133377	7	C19H27O3N1S0
390.078	0.0133343	16	C21H14O6N2S0
349.145	0.0133315	8	C18H23O6N1S0
334.101	0.0133311	4	C14H22O7N0S1
428.213	0.0133302	10	C25H32O6N0S0
279.067	0.0133263	8	C13H13O6N1S0
336.056	0.0133235	14	C19H12O6N0S0
372.28	0.0133168	2	C21H40O5N0S0
404.249	0.0133046	7	C24H36O5N0S0
334.077	0.0132886	14	C20H14O5N0S0
366.067	0.0132881	14	C20H14O7N0S0
470.259	0.0132722	10	C28H38O6N0S0
446.081	0.0132704	8	C18H22O11N0S1
536.146	0.013259	12	C25H28O13N0S0
384.15	0.0132518	11	C22H24O6N0S0
386.202	0.013247	9	C23H30O5N0S0
412.181	0.0132465	11	C24H28O6N0S0
388.203	0.0132452	4	C19H32O8N0S0
243.046	0.0132431	10	C13H9O4N1S0
396.11	0.0132119	9	C17H20O9N2S0
538.161	0.0132017	11	C25H30O13N0S0
341.104	0.0131954	7	C15H19O8N1S0
410.057	0.0131952	15	C21H14O9N0S0
310.15	0.0131907	10	C20H22O3N0S0
432.096	0.0131891	16	C25H20O5N0S1
486.073	0.0131882	15	C23H18O12N0S0
228.035	0.0131819	10	C13H8O4N0S0
546.094	0.0131816	15	C25H22O14N0S0
334.146	0.0131792	8	C17H22O5N2S0
278.051	0.0131791	13	C17H10O4N0S0
412.141	0.01317	8	C18H24O9N2S0
522.239	0.0131567	9	C27H38O10N0S0
327.125	0.0131531	6	C15H21O7N1S0
416.107	0.0131429	7	C18H24O9N0S1
392.046	0.0131367	16	C21H12O8N0S0
424.072	0.0131232	15	C22H16O9N0S0
460.133	0.0131044	7	C20H28O10N0S1
348.059	0.0130969	10	C17H16O6N0S1
343.265	0.0130954	2	C19H37O4N1S0
356.192	0.0130904	9	C22H28O4N0S0
397.13	0.0130819	8	C18H23O9N1S0
320.086	0.0130673	4	C13H20O7N0S1
402.073	0.0130617	8	C16H18O12N0S0
322.153	0.0130477	6	C18H26O3N0S1
338.108	0.0130428	12	C20H18O5N0S0
396.146	0.0130422	8	C18H24O8N2S0
382.28	0.0130332	8	C26H38O2N0S0
344.192	0.0130307	8	C21H28O4N0S0
400.218	0.0130258	9	C24H32O5N0S0
530.099	0.0130226	15	C25H22O13N0S0
295.098	0.0130063	7	C14H17O6N1S0
418.177	0.0129936	5	C19H30O10N0S0
488.234	0.0129891	10	C27H36O8N0S0
308.159	0.012984	1	C14H28O5N0S1
388.148	0.0129734	5	C18H28O7N0S1
325.145	0.0129639	6	C16H23O6N1S0
446.223	0.0129636	9	C25H34O7N0S0
522.13	0.0129484	12	C24H26O13N0S0
516.083	0.0129454	15	C24H20O13N0S0
538.197	0.0129415	10	C26H34O12N0S0
354.176	0.0129264	10	C22H26O4N0S0
318.07	0.0129176	5	C13H18O7N0S1
396.113	0.0129138	13	C22H20O7N0S0
378.015	0.0129127	12	C16H10O11N0S0
528.104	0.0129093	11	C22H24O15N0S0
528.104	0.0129093	29	C35H16O4N2S0
382.13	0.0129079	8	C17H22O8N2S0
536.291	0.0129047	8	C29H44O9N0S0
408.077	0.0128776	15	C22H16O8N0S0
314.104	0.0128731	6	C13H18O7N2S0
270.155	0.0128606	8	C18H22O2N0S0
283.041	0.0128558	12	C15H9O5N1S0
464.27	0.0128521	7	C26H40O7N0S0
360.081	0.0128374	6	C15H20O8N0S1
299.13	0.0128323	5	C14H21O6N1S0
306.046	0.0128264	14	C18H10O5N0S0
275.093	0.0128191	4	C11H17O7N1S0
364.087	0.0128007	14	C21H16O6N0S0
306.249	0.0127935	4	C20H34O2N0S0
510.13	0.0127786	11	C23H26O13N0S0
408.11	0.0127735	10	C18H20O9N2S0
350.238	0.0127674	5	C21H34O4N0S0
458.208	0.0127586	6	C22H34O10N0S0
460.239	0.0127339	9	C26H36O7N0S0
395.151	0.012729	8	C19H25O8N1S0
357.172	0.0127089	5	C17H27O7N1S0
512.146	0.0127078	10	C23H28O13N0S0
276.071	0.0127045	13	C18H12O3N0S0
520.114	0.0126994	13	C24H24O13N0S0
538.125	0.0126621	12	C24H26O14N0S0
350.035	0.0126446	15	C19H10O7N0S0
414.16	0.012639	11	C23H26O7N0S0
520.151	0.0126262	12	C25H28O12N0S0
368.322	0.0126198	2	C23H44O3N0S0
302.202	0.0126179	2	C16H30O5N0S0
562.234	0.0126101	11	C29H38O11N0S0
274.044	0.0126089	5	C11H14O6N0S1
240.108	0.0126052	9	C16H16O2N0S0
516.047	0.0125945	16	C23H16O14N0S0
512.073	0.0125906	12	C21H20O15N0S0
383.057	0.0125892	14	C19H13O8N1S0
408.146	0.0125851	9	C19H24O8N2S0
408.026	0.0125803	12	C17H12O12N0S0
514.068	0.0125729	16	C24H18O13N0S0
301.051	0.0125543	11	C15H11O6N1S0
365.104	0.0125445	9	C17H19O8N1S0
419.151	0.0125369	10	C21H25O8N1S0
437.125	0.0125357	10	C20H23O10N1S0
320.094	0.0125317	9	C15H16O6N2S0
262.098	0.0125302	3	C11H18O7N0S0
468.229	0.0125251	7	C24H36O9N0S0
452.452	0.0125205	1	C30H60O2N0S0
395.114	0.0125166	9	C18H21O9N1S0
444.135	0.0125111	12	C23H24O9N0S0
512.109	0.0124967	11	C22H24O14N0S0
296.094	0.0124865	7	C13H16O6N2S0
224.028	0.0124516	2	C7H12O6N0S1
304.072	0.0124459	5	C12H16O9N0S0
390.233	0.0124389	7	C23H34O5N0S0
376.135	0.0124383	14	C22H20O4N2S0
362.239	0.0124336	6	C22H34O4N0S0
300.096	0.0124325	5	C14H20O5N0S1
262.088	0.0124214	8	C13H14O4N2S0
305.994	0.01242	11	C13H6O9N0S0
274.186	0.0124165	6	C18H26O2N0S0
378.067	0.0124086	15	C21H14O7N0S0
298.109	0.0124075	6	C13H18O6N2S0
405.135	0.0124066	10	C20H23O8N1S0
315.124	0.0124023	5	C14H21O7N1S0
253.088	0.0123963	6	C12H15O5N1S0
352.291	0.0123912	3	C22H40O3N0S0
496.224	0.0123854	8	C25H36O10N0S0
355.083	0.0123827	8	C15H17O9N1S0
368.191	0.0123779	10	C23H28O4N0S0
338.035	0.0123737	14	C18H10O7N0S0
332.067	0.0123495	6	C13H16O10N0S0
558.094	0.0123454	16	C26H22O14N0S0
284.137	0.0123421	4	C15H24O3N0S1
510.203	0.0123393	9	C25H34O11N0S0
528.083	0.0123309	16	C25H20O13N0S0
348.08	0.0123274	5	C14H20O8N0S1
278.119	0.0123199	7	C14H18O4N2S0
262.056	0.0123077	13	C17H10O3N0S0
472.224	0.0123076	6	C23H36O10N0S0
436.072	0.0123032	16	C23H16O9N0S0
370.134	0.0122965	11	C21H22O6N0S0
447.157	0.0122964	11	C21H25O8N3S0
343.119	0.0122951	6	C15H21O8N1S0
462.255	0.0122938	8	C26H38O7N0S0
480.047	0.0122884	13	C20H16O14N0S0
400.145	0.0122816	11	C22H24O7N0S0
326.217	0.0122655	8	C22H30O2N0S0
524.219	0.0122307	9	C26H36O11N0S0
468.047	0.0122147	12	C19H16O14N0S0
404.107	0.0122101	6	C17H24O9N0S1
382.098	0.0122092	13	C21H18O7N0S0
368.249	0.0122083	4	C21H36O5N0S0
330.187	0.0122009	8	C19H26O3N2S0
275.026	0.0122004	15	C15H5O3N3S0
427.177	0.0121957	7	C20H29O9N1S0
314.148	0.0121847	4	C16H26O4N0S1
498.073	0.0121844	16	C24H18O12N0S0
430.228	0.0121808	9	C25H34O6N0S0
346.109	0.0121688	10	C17H18O6N2S0
542.063	0.012164	17	C25H18O14N0S0
490.104	0.012159	13	C23H22O12N0S0
339.067	0.0121511	13	C18H13O6N1S0
416.195	0.0121509	9	C24H32O4N0S1
344.285	0.0121484	1	C20H40O4N0S0
376.12	0.0121412	10	C18H20O7N2S0
438.051	0.0121369	16	C22H14O10N0S0
472.202	0.0121296	11	C26H32O8N0S0
358.065	0.0121151	7	C15H18O8N0S1
298.08	0.0121105	6	C14H18O5N0S1
264.06	0.0121086	3	C10H16O6N0S1
394.131	0.0120825	9	C18H22O8N2S0
366.033	0.0120788	10	C16H14O8N0S1
357.099	0.0120785	7	C15H19O9N1S0
506.062	0.0120751	14	C22H18O14N0S0
317.083	0.012075	10	C16H15O6N1S0
405.146	0.0120585	10	C19H23O7N3S0
338.145	0.0120571	11	C21H22O4N0S0
275.036	0.0120555	10	C13H9O6N1S0
304.197	0.0120531	6	C19H28O3N0S0
289.999	0.0120497	11	C13H6O8N0S0
510.072	0.0120437	17	C25H18O12N0S0
358.301	0.0120396	1	C21H42O4N0S0
232.124	0.0120367	2	C11H20O5N0S0
433.141	0.0120365	11	C20H23O8N3S0
296.025	0.0120294	13	C16H8O6N0S0
274.004	0.0120273	11	C13H6O7N0S0
376.129	0.0120231	5	C16H24O10N0S0
228.129	0.0120203	3	C12H20O4N0S0
326.104	0.0120181	7	C14H18O7N2S0
414.088	0.012014	13	C21H18O9N0S0
358.265	0.0120117	2	C20H38O5N0S0
422.089	0.0120062	11	C18H18O10N2S0
312.096	0.0120061	6	C15H20O5N0S1
260.155	0.0119925	2	C13H24O5N0S0
666.184	0.0119899	22	C38H34O9N0S1
454.289	0.0119893	0	C22H46O7N0S1
222.082	0.0119859	6	C12H14O4N0S0
257.192	0.0119858	2	C14H27O3N1S0
370.13	0.0119771	7	C16H22O8N2S0
284.101	0.0119429	5	C14H20O4N0S1
396.077	0.0119407	14	C21H16O8N0S0
289.041	0.0119348	15	C16H7O3N3S0
255.046	0.0119325	11	C14H9O4N1S0
314.075	0.0119283	6	C14H18O6N0S1
251.108	0.0119212	6	C13H17O4N1S0
406.061	0.011889	16	C22H14O8N0S0
388.239	0.0118763	3	C20H36O7N0S0
419.263	0.0118757	2	C21H41O5N1S1
432.083	0.0118697	8	C17H20O13N0S0
234.009	0.0118622	9	C11H6O6N0S0
432.32	0.0118507	1	C24H48O4N0S1
420.28	0.0118481	6	C25H40O5N0S0
311.057	0.0118457	8	C13H13O8N1S0
385.073	0.011832	13	C19H15O8N1S0
294.249	0.0118187	3	C19H34O2N0S0
428.107	0.0118157	8	C19H24O9N0S1
498.094	0.0118099	11	C21H22O14N0S0
388.06	0.011794	3	C12H20O12N0S1
396.102	0.0117931	4	C15H24O10N0S1
364.112	0.0117928	4	C15H24O8N0S1
399.109	0.0117925	8	C17H21O10N1S0
352.124	0.0117913	12	C21H20O5N0S0
361.073	0.0117877	11	C17H15O8N1S0
246.057	0.0117848	9	C12H10O4N2S0
516.193	0.011783	12	C27H32O10N0S0
390.122	0.0117825	14	C24H22O3N0S1
250.092	0.0117732	11	C17H14O2N0S0
552.104	0.0117726	13	C24H24O15N0S0
426.036	0.0117721	11	C17H14O13N0S0
435.11	0.0117712	11	C20H21O10N1S0
456.171	0.0117687	12	C25H28O8N0S0
295.135	0.0117643	6	C15H21O5N1S0
350.06	0.011764	5	C13H18O9N0S1
270.085	0.0117454	5	C13H18O4N0S1
450.255	0.0117313	7	C25H38O7N0S0
440.285	0.0117267	9	C28H40O4N0S0
440.031	0.0117246	16	C21H12O11N0S0
534.167	0.0117201	12	C26H30O12N0S0
422.081	0.011705	6	C16H22O11N0S1
282.114	0.0117031	6	C13H18O5N2S0
414.218	0.0117021	5	C21H34O8N0S0
281.046	0.0117011	8	C12H11O7N1S0
223.988	0.0116995	8	C9H4O7N0S0
458.296	0.0116966	8	C28H42O5N0S0
366.135	0.0116895	8	C17H22O7N2S0
264.035	0.0116857	13	C16H8O4N0S0
320.025	0.0116856	15	C18H8O6N0S0
428.176	0.0116826	11	C24H28O7N0S0
274.171	0.0116724	2	C14H26O5N0S0
378.176	0.0116709	12	C24H26O4N0S0
612.129	0.0116647	8	C23H32O17N0S1
504.229	0.0116413	10	C27H36O9N0S0
518.171	0.011638	12	C26H30O11N0S0
407.15	0.0116342	9	C20H25O8N1S0
414.124	0.0116327	12	C22H22O8N0S0
368.119	0.011626	12	C21H20O6N0S0
347.129	0.011622	9	C18H21O6N1S0
797.097	0.0116165	27	C39H27O16N1S1
364.051	0.0116151	15	C20H12O7N0S0
247.077	0.0116142	8	C13H13O4N1S0
318.082	0.0116139	14	C20H14O4N0S0
328.12	0.0116136	6	C14H20O7N2S0
246.139	0.0115949	2	C12H22O5N0S0
448.096	0.0115913	7	C18H24O11N0S1
410.093	0.0115793	14	C22H18O8N0S0
562.125	0.0115764	14	C26H26O14N0S0
350.096	0.0115717	4	C14H22O8N0S1
359.057	0.0115679	12	C17H13O8N1S0
453.156	0.0115676	9	C21H27O10N1S0
337.072	0.0115625	9	C15H15O8N1S0
352.106	0.0115596	12	C21H20O3N0S1
446.296	0.0115578	7	C27H42O5N0S0
258.155	0.0115573	7	C17H22O2N0S0
322.065	0.0115555	4	C12H18O8N0S1
382.094	0.0115506	9	C16H18O9N2S0
486.203	0.0115387	7	C23H34O11N0S0
246.067	0.011518	4	C10H14O7N0S0
364.083	0.0115179	10	C16H16O8N2S0
291.067	0.0115106	9	C14H13O6N1S0
385.182	0.0114984	10	C22H27O5N1S0
404.13	0.0114984	15	C23H20O5N2S0
348.223	0.0114898	6	C21H32O4N0S0
434.081	0.011488	7	C17H22O11N0S1
262.052	0.0114656	9	C12H10O5N2S0
368.013	0.0114615	10	C15H12O9N0S1
378.106	0.0114604	9	C19H22O6N0S1
310.146	0.0114516	6	C15H22O5N2S0
430.286	0.0114395	3	C23H42O7N0S0
370.265	0.0114369	3	C21H38O5N0S0
421.13	0.0114341	10	C20H23O9N1S0
247.041	0.0114081	9	C12H9O5N1S0
388.112	0.0114073	6	C17H24O8N0S1
548.219	0.0114049	11	C28H36O11N0S0
310.113	0.0113974	11	C19H18O4N0S0
332.049	0.011396	6	C13H16O8N0S1
305.046	0.0113912	10	C14H11O7N1S0
282.106	0.0113826	1	C11H22O6N0S1
270.009	0.0113825	12	C14H6O6N0S0
502.089	0.0113806	10	C20H22O15N0S0
257.083	0.0113653	5	C11H15O6N1S0
330.27	0.0113619	1	C19H38O4N0S0
254.062	0.0113448	11	C14H10O3N2S0
310.244	0.0113415	3	C19H34O3N0S0
296.13	0.0113395	6	C14H20O5N2S0
542.265	0.0113387	7	C27H42O11N0S0
356.115	0.0113348	7	C15H20O8N2S0
352.327	0.0113286	2	C23H44O2N0S0
324.088	0.0113201	8	C14H16O7N2S0
267.067	0.0113171	7	C12H13O6N1S0
430.067	0.0113157	9	C17H18O13N0S0
383.126	0.0113138	8	C16H21O8N3S0
412.239	0.0113029	5	C22H36O7N0S0
444.244	0.0112994	9	C26H36O6N0S0
326.111	0.0112972	6	C16H22O5N0S1
385.166	0.0112948	6	C18H27O8N1S0
270.078	0.0112927	6	C11H14O6N2S0
404.195	0.0112866	8	C23H32O4N0S1
341.046	0.0112825	13	C17H11O7N1S0
398.296	0.0112817	3	C23H42O5N0S0
406.01	0.0112781	13	C17H10O12N0S0
366.2	0.0112725	1	C17H34O6N0S1
390.03	0.0112694	17	C21H10O8N0S0
506.135	0.0112651	12	C24H26O12N0S0
468.062	0.0112441	16	C23H16O11N0S0
405.099	0.0112412	11	C19H19O9N1S0
333.037	0.0112387	7	C10H11O10N3S0
283.062	0.0112372	7	C12H13O7N1S0
418.122	0.0112338	6	C18H26O9N0S1
482.244	0.0112262	7	C25H38O9N0S0
550.198	0.0112233	11	C27H34O12N0S0
280.103	0.0112226	11	C18H16O3N0S0
369.135	0.0112134	7	C17H23O8N1S0
552.178	0.0112125	11	C26H32O13N0S0
343.208	0.0112078	8	C21H29O3N1S0
708.414	0.0112057	17	C46H60O4N0S1
532.115	0.0112042	14	C25H24O13N0S0
482.426	0.0111887	2	C30H58O4N0S0
436.083	0.011183	16	C22H16O8N2S0
376.051	0.0111785	16	C21H12O7N0S0
425.161	0.0111773	8	C20H27O9N1S0
506.172	0.0111725	11	C25H30O11N0S0
488.145	0.0111721	8	C21H28O13N0S0
412.112	0.0111678	8	C19H24O8N0S1
384.244	0.0111627	4	C21H36O6N0S0
422.125	0.0111621	10	C19H22O9N2S0
438.254	0.0111575	6	C24H38O7N0S0
520.187	0.0111571	11	C26H32O11N0S0
327.103	0.0111558	11	C18H17O5N1S0
472.093	0.0111507	14	C23H20O11N0S0
362.141	0.0111395	9	C18H22O6N2S0
275.072	0.0111265	9	C14H13O5N1S0
344.122	0.0111125	5	C16H24O6N0S1
319.098	0.0111066	9	C16H17O6N1S0
266.217	0.0111056	3	C17H30O2N0S0
352.076	0.0111052	4	C13H20O9N0S1
294.045	0.0110963	13	C17H10O5N0S0
271.098	0.0110923	5	C12H17O6N1S0
416.093	0.0110847	17	C23H16O6N2S0
301.088	0.0110831	10	C16H15O5N1S0
316.054	0.0110673	6	C13H16O7N0S1
500.219	0.0110521	7	C24H36O11N0S0
364.124	0.0110475	13	C22H20O5N0S0
276.06	0.011044	4	C11H16O6N0S1
280.03	0.0110325	13	C16H8O5N0S0
379.083	0.0110213	10	C17H17O9N1S0
689.5	0.0110192	3	C37H71O10N1S0
363.237	0.0110183	1	C18H37O4N1S1
313.124	0.0110156	10	C18H19O4N1S0
514.286	0.0110085	10	C30H42O7N0S0
462.076	0.0110074	8	C18H22O12N0S1
302.087	0.0109992	14	C20H14O3N0S0
442.228	0.0109965	10	C26H34O6N0S0
349.072	0.0109936	10	C16H15O8N1S0
352.233	0.0109929	9	C24H32O2N0S0
488.16	0.0109856	12	C25H28O10N0S0
396.244	0.0109757	5	C22H36O6N0S0
330.057	0.0109756	16	C19H10O4N2S0
395.187	0.0109736	7	C20H29O7N1S0
334.113	0.0109687	13	C21H18O4N0S0
354.107	0.0109638	7	C17H22O6N0S1
315.088	0.0109615	6	C13H17O8N1S0
451.14	0.0109607	10	C21H25O10N1S0
444.138	0.0109594	7	C20H28O9N0S1
460.203	0.0109221	10	C25H32O8N0S0
409.13	0.0109105	9	C19H23O9N1S0
302.075	0.0108816	5	C13H18O6N0S1
433.057	0.0108798	13	C19H15O11N1S0
382.134	0.0108738	12	C22H22O6N0S0
282.118	0.0108698	10	C18H18O3N0S0
342.306	0.0108697	1	C21H42O3N0S0
273.057	0.0108589	10	C14H11O5N1S0
369.099	0.010857	8	C16H19O9N1S0
388.12	0.0108488	11	C19H20O7N2S0
404.101	0.0108348	15	C24H20O4N0S1
358.228	0.0108345	3	C19H34O6N0S0
298.186	0.0108227	8	C20H26O2N0S0
430.123	0.0108098	7	C19H26O9N0S1
514.161	0.0108089	9	C23H30O13N0S0
284.065	0.0108077	6	C13H16O5N0S1
508.26	0.0107954	8	C27H40O9N0S0
408.102	0.0107918	5	C16H24O10N0S1
240.06	0.0107903	1	C8H16O6N0S1
413.197	0.0107881	6	C20H31O8N1S0
408.114	0.0107877	14	C23H20O7N0S0
478.286	0.0107853	7	C27H42O7N0S0
383.151	0.0107725	7	C18H25O8N1S0
292.033	0.0107671	9	C14H12O5N0S1
348.089	0.0107393	10	C16H16O7N2S0
327.052	0.010739	8	C13H13O9N1S0
272.134	0.0107365	8	C17H20O3N0S0
442.123	0.010732	8	C20H26O9N0S1
298.117	0.0107221	5	C15H22O4N0S1
456.244	0.0107135	10	C27H36O6N0S0
460.275	0.0107045	8	C27H40O6N0S0
336.088	0.0106788	9	C15H16O7N2S0
366.14	0.0106732	12	C22H22O5N0S0
474.167	0.0106694	7	C21H30O12N0S0
242.054	0.0106648	5	C11H14O4N0S1
627.547	0.0106617	2	C36H73O5N3S0
441.156	0.0106597	8	C20H27O10N1S0
390.181	0.0106526	4	C18H30O9N0S0
334.156	0.0106509	3	C15H26O8N0S0
430.213	0.0106489	5	C21H34O9N0S0
314.112	0.0106416	5	C15H22O5N0S1
241.067	0.0106389	10	C14H11O3N1S0
306.106	0.0106253	3	C13H22O6N0S1
280.139	0.0106229	10	C19H20O2N0S0
360.117	0.0106225	5	C16H24O7N0S1
414.233	0.0106215	9	C25H34O5N0S0
318.197	0.0106195	2	C16H30O6N0S0
384.28	0.0106104	3	C22H40O5N0S0
327.031	0.0106088	13	C16H9O7N1S0
506.244	0.0106033	9	C27H38O9N0S0
348.056	0.0105952	15	C20H12O6N0S0
339.161	0.010592	6	C17H25O6N1S0
373.073	0.010587	12	C18H15O8N1S0
486.037	0.0105824	16	C22H14O13N0S0
360.062	0.0105765	7	C14H16O11N0S0
293.119	0.0105759	7	C15H19O5N1S0
256.078	0.0105748	10	C14H12O3N2S0
283.077	0.0105741	11	C16H13O4N1S0
504.301	0.0105611	8	C29H44O7N0S0
456.026	0.0105564	16	C21H12O12N0S0
342.07	0.0105541	7	C15H18O7N0S1
367.156	0.0105511	7	C18H25O7N1S0
518.317	0.0105427	8	C30H46O7N0S0
514.032	0.0105364	17	C23H14O14N0S0
392.115	0.0105336	10	C18H20O8N2S0
412.242	0.0105307	0	C19H40O7N0S1
317.119	0.0105272	9	C17H19O5N1S0
356.249	0.0105232	3	C20H36O5N0S0
392.094	0.0105211	15	C21H16O6N2S0
482.042	0.010519	17	C23H14O12N0S0
336.081	0.0105188	4	C13H20O8N0S1
364.254	0.0105141	5	C22H36O4N0S0
242.018	0.0104981	6	C10H10O5N0S1
418.14	0.0104976	6	C18H26O11N0S0
350.072	0.0104804	14	C20H14O6N0S0
237.093	0.0104799	6	C12H15O4N1S0
426.269	0.0104675	9	C27H38O4N0S0
550.125	0.0104632	13	C25H26O14N0S0
316.218	0.0104595	2	C17H32O5N0S0
328.127	0.0104469	5	C16H24O5N0S1
534.13	0.0104453	13	C25H26O13N0S0
358.207	0.0104417	8	C22H30O4N0S0
322.174	0.0104334	1	C15H30O5N0S1
424.145	0.0104277	13	C24H24O7N0S0
306.07	0.0104265	4	C12H18O7N0S1
314.02	0.0104145	8	C12H10O10N0S0
423.109	0.0104094	10	C19H21O10N1S0
266.119	0.0103972	6	C13H18O4N2S0
354.015	0.0103968	10	C14H10O11N0S0
222.046	0.0103927	7	C11H10O5N0S0
308.025	0.0103926	14	C17H8O6N0S0
486.109	0.0103914	14	C24H22O11N0S0
387.182	0.010384	5	C18H29O8N1S0
367.192	0.0103822	6	C19H29O6N1S0
298.004	0.0103801	13	C15H6O7N0S0
422.259	0.0103782	6	C24H38O6N0S0
358.05	0.0103762	3	C11H18O11N0S1
266.075	0.0103696	2	C10H18O6N0S1
569.089	0.0103631	22	C30H19O11N1S0
331.098	0.0103548	10	C17H17O6N1S0
354.233	0.0103317	4	C20H34O5N0S0
341.083	0.0103173	12	C18H15O6N1S0
282.122	0.0103134	5	C15H22O3N0S1
542.23	0.0103132	8	C26H38O12N0S0
574.289	0.0103106	10	C32H46O7N0S1
392.107	0.0103099	5	C16H24O9N0S1
418.094	0.0103084	12	C19H18O9N2S0
452.031	0.0102939	17	C22H12O11N0S0
747.503	0.0102929	8	C43H73O7N1S1
225.056	0.0102894	6	C10H11O5N1S0
437.089	0.0102853	11	C19H19O11N1S0
262.134	0.0102756	2	C12H22O6N0S0
294.082	0.0102746	12	C18H14O4N0S0
315.176	0.0102681	8	C19H25O3N1S0
278.083	0.0102629	8	C13H14O5N2S0
452.234	0.0102597	7	C24H36O8N0S0
343.062	0.0102585	12	C17H13O7N1S0
224.17	0.0102583	3	C14H24O2N0S0
500.146	0.0102576	9	C22H28O13N0S0
366.233	0.0102382	5	C21H34O5N0S0
320.098	0.0102368	13	C20H16O4N0S0
346.146	0.0102334	9	C18H22O5N2S0
348.129	0.0102306	13	C22H20O4N0S0
303.067	0.0102196	10	C15H13O6N1S0
480.374	0.0102187	4	C29H52O5N0S0
266.087	0.0102077	11	C17H14O3N0S0
362.108	0.0102075	14	C22H18O5N0S0
376.112	0.0102067	5	C16H24O8N0S1
486.166	0.0102056	8	C22H30O12N0S0
474.291	0.010203	8	C28H42O6N0S0
386.223	0.0102024	4	C20H34O7N0S0
454.119	0.0101997	14	C24H22O9N0S0
369.062	0.0101935	9	C15H15O10N1S0
398.093	0.0101884	13	C21H18O8N0S0
450.437	0.0101853	2	C30H58O2N0S0
454.009	0.0101753	17	C21H10O12N0S0
282.212	0.0101718	3	C17H30O3N0S0
281.062	0.0101695	12	C16H11O4N1S0
500.364	0.0101506	3	C28H52O7N0S0
518.135	0.0101501	13	C25H26O12N0S0
324.02	0.0101426	14	C17H8O7N0S0
484.166	0.0101352	13	C26H28O9N0S0
408.041	0.0101323	16	C21H12O9N0S0
449.125	0.0101297	11	C21H23O10N1S0
453.12	0.010123	10	C20H23O11N1S0
410.125	0.0101173	9	C18H22O9N2S0
398.129	0.010113	12	C22H22O7N0S0
486.254	0.0101089	10	C28H38O7N0S0
408.244	0.0101054	6	C23H36O6N0S0
420.146	0.0101034	10	C20H24O8N2S0
252.096	0.010102	1	C10H20O5N0S1
393.171	0.0100948	8	C20H27O7N1S0
390.066	0.0100907	16	C22H14O7N0S0
397.167	0.0100816	7	C19H27O8N1S0
252.108	0.0100767	10	C17H16O2N0S0
542.12	0.0100573	11	C23H26O15N0S0
542.12	0.0100573	29	C36H18O4N2S0
514.088	0.0100564	11	C21H22O15N0S0
514.088	0.0100564	29	C34H14O4N2S0
370.338	0.0100543	1	C23H46O3N0S0
418.116	0.0100414	15	C25H22O4N0S1
290.051	0.0100377	14	C18H10O4N0S0
353.067	0.0100258	9	C15H15O9N1S0
530.12	0.0100239	10	C22H26O15N0S0
530.12	0.0100239	28	C35H18O4N2S0
283.135	0.0100222	5	C14H21O5N1S0
502.031	0.0100205	16	C22H14O14N0S0
514.125	0.0100173	10	C22H26O14N0S0
601.096	0.0100134	13	C22H23O17N3S0
242.014	0.0100093	11	C13H6O5N0S0
297.15	0.010009	5	C15H23O5N1S0
366.085	0.0100041	13	C21H18O4N0S1
248.109	0.010001	7	C13H16O3N2S0
248.113	0.00999756	11	C18H16O1N0S0
403.083	0.0099952	12	C19H17O9N1S0
320.103	0.00999371	4	C13H20O9N0S0
417.089	0.00999011	17	C22H15O6N3S0
263.109	0.00998313	7	C14H17O4N1S0
382.301	0.00998259	3	C23H42O4N0S0
404.143	0.00998146	5	C18H28O8N0S1
345.024	0.00998092	12	C16H11O6N1S1
426.12	0.00998017	9	C18H22O10N2S0
416.27	0.00997365	3	C22H40O7N0S0
508.141	0.00997068	16	C26H24O9N2S0
560.274	0.00996692	10	C31H44O7N0S1
340.076	0.00995503	3	C12H20O9N0S1
440.107	0.00994311	9	C20H24O9N0S1
362.091	0.00993487	14	C22H18O3N0S1
308.195	0.00993054	0	C15H32O4N0S1
259.077	0.00992595	9	C14H13O4N1S0
407.227	0.00990671	2	C19H37O6N1S1
264.071	0.00990491	12	C17H12O3N0S0
373.13	0.00990342	6	C16H23O9N1S0
422.112	0.00989909	14	C24H22O5N0S1
512.088	0.0098972	16	C25H20O12N0S0
345.114	0.00989162	10	C18H19O6N1S0
336.165	0.00988586	11	C22H24O3N0S0
267.046	0.00988186	12	C15H9O4N1S0
472.166	0.00987641	12	C25H28O9N0S0
[truncated: 697 more rows]

## Sheet: CBW1107-13
Column descriptions:
Mass-to-charge ratio (m/z): Measured mass-to-charge ratio. Molecular formula assignment was based on a mass accuracy of < 1.0 ppm.
Relative intensity (%): The relative abundance of each molecular formula, calculated as (peak intensity / sum of all assigned peak intensities) × 100%.
Double bond equivalent (DBE): Calculated as: DBE = C – H/2 + N/2 + 1, where C, H, and N are the numbers of carbon, hydrogen, and nitrogen atoms in the molecular formula, respectively.
Molecular formula: The elemental composition assigned to each peak. A molecular formula calculator generated matching formulas according to the elemental combinations of 12C1–60, 1H1–120, 14N0–3, 16O0–30, and 32S0–1, with a mass accuracy window setting as 1.0 ppm and a signal-to-noise (S/N) ratio of ≥4 for formula assignment. All candidate formulas were subjected to basic chemical criteria as des…
Note: This table lists the 2283 molecular formulas identified in the Arenibacter CBW1107-13 culture with added virions on day 6.
Mass-to-charge ratio (m/z)	Relative intensity (%)	Double bond equivalent (DBE)	Molecular formula
617.461	7.67239	2	C34H67O6N1S1
256.233	5.48014	1	C16H32O2N0S0
326.184	5.1688	4	C18H30O3N0S1
340.2	4.08321	4	C19H32O3N0S1
344.995	3.55126	18	C17H3O6N3S0
603.445	3.07051	2	C33H65O6N1S1
312.169	2.76708	4	C17H28O3N0S1
266.148	1.9861	0	C12H26O4N0S1
284.264	1.55274	1	C18H36O2N0S0
251.145	1.1806	5	C14H21O3N1S0
298.153	1.1617	4	C16H26O3N0S1
301.005	1.11289	17	C16H3O4N3S0
589.43	0.946592	2	C32H63O6N1S1
605.461	0.926673	1	C33H67O6N1S1
282.249	0.802861	2	C18H34O2N0S0
410.311	0.787157	8	C28H42O2N0S0
294.179	0.776462	0	C14H30O4N0S1
254.217	0.696055	2	C16H30O2N0S0
310.174	0.687325	0	C14H30O5N0S1
354.2	0.61592	0	C16H34O6N0S1
322.211	0.602315	0	C16H34O4N0S1
368.264	0.527781	8	C25H36O2N0S0
242.217	0.506857	1	C15H30O2N0S0
424.327	0.457264	8	C29H44O2N0S0
362.083	0.456204	15	C20H14O5N2S0
345.998	0.396873	26	C26H2O2N0S0
228.202	0.380719	1	C14H28O2N0S0
294.249	0.378804	3	C19H34O2N0S0
350.156	0.334893	12	C21H22O3N2S0
300.259	0.333329	1	C18H36O3N0S0
270.249	0.329885	1	C17H34O2N0S0
635.472	0.326276	1	C34H69O7N1S1
398.226	0.30519	0	C18H38O7N0S1
391.037	0.286246	17	C19H9O7N3S0
619.457	0.278188	6	C37H65O4N1S1
328.254	0.271979	2	C19H36O4N0S0
338.205	0.263787	0	C16H34O5N0S1
240.067	0.260016	6	C10H12O5N2S0
450.327	0.257031	5	C27H46O5N0S0
276.169	0.251851	1	C14H28O3N0S1
354.216	0.23566	4	C20H34O3N0S1
591.445	0.234214	1	C32H65O6N1S1
575.45	0.233982	1	C32H65O5N1S1
254.123	0.217953	9	C17H18O2N0S0
360.065	0.208973	2	C11H20O11N0S1
280.233	0.205658	3	C18H32O2N0S0
294.176	0.203412	5	C17H26O4N0S0
252.165	0.186393	4	C15H24O3N0S0
304.2	0.184018	1	C16H32O3N0S1
372.244	0.183677	3	C20H36O6N0S0
368.358	0.180506	1	C24H48O2N0S0
350.242	0.17575	0	C18H38O4N0S1
268.16	0.175015	4	C15H24O4N0S0
234.155	0.172122	5	C15H22O2N0S0
312.186	0.1637	4	C17H28O5N0S0
621.456	0.157478	1	C33H67O7N1S1
487.286	0.156079	9	C28H41O6N1S0
268.233	0.156077	2	C17H32O2N0S0
359.01	0.15123	18	C18H5O6N3S0
382.232	0.14942	0	C18H38O6N0S1
278.145	0.149151	6	C16H22O4N0S0
475.286	0.141258	8	C27H41O6N1S0
298.244	0.133109	2	C18H34O3N0S0
312.202	0.131207	8	C21H28O2N0S0
344.249	0.126678	2	C19H36O5N0S0
418.21	0.123832	8	C24H34O4N0S1
242.145	0.119156	3	C13H22O4N0S0
530.462	0.111201	5	C35H62O3N0S0
324.223	0.108216	4	C19H32O4N0S0
396.389	0.107104	1	C26H52O2N0S0
340.109	0.106347	7	C16H20O8N0S0
298.134	0.102228	5	C15H22O6N0S0
355.204	0.10132	5	C17H29O5N3S0
388.099	0.0996759	16	C22H16O5N2S0
278.181	0.098268	5	C17H26O3N0S0
738.459	0.0981397	8	C39H66O11N2S0
270.212	0.0977411	2	C16H30O3N0S0
250.15	0.0973062	5	C15H22O3N0S0
320.195	0.0968193	1	C16H32O4N0S1
312.296	0.0966312	1	C20H40O2N0S0
774.532	0.0960721	9	C44H74O9N2S0
615.445	0.0933068	3	C34H65O6N1S1
377.253	0.0930411	1	C19H39O4N1S1
323.214	0.091724	5	C17H29O3N3S0
483.279	0.0903362	1	C22H45O8N1S1
382.155	0.0893314	7	C19H26O8N0S0
354.124	0.0890552	7	C17H22O8N0S0
272.228	0.0886281	1	C16H32O3N0S0
286.117	0.0881005	4	C14H22O4N0S1
368.14	0.0880983	7	C18H24O8N0S0
316.254	0.0877787	1	C18H36O4N0S0
310.134	0.0866023	6	C16H22O6N0S0
254.145	0.0865921	4	C14H22O4N0S0
312.114	0.0864177	6	C15H20O7N0S0
352.145	0.0863856	7	C18H24O7N0S0
382.374	0.085086	1	C25H50O2N0S0
354.161	0.0849805	6	C18H26O7N0S0
271.135	0.0846605	4	C13H21O5N1S0
326.129	0.0840357	6	C16H22O7N0S0
426.258	0.0824688	0	C20H42O7N0S1
618.469	0.0823058	11	C40H62O3N2S0
573.435	0.0819395	2	C32H63O5N1S1
338.129	0.0814108	7	C17H22O7N0S0
378.187	0.0808633	12	C23H26O3N2S0
324.114	0.0793194	7	C16H20O7N0S0
396.135	0.0792622	8	C19H24O9N0S0
394.155	0.0791187	8	C20H26O8N0S0
296.119	0.0790691	6	C15H20O6N0S0
268.197	0.0783582	3	C16H28O3N0S0
589.466	0.0783066	1	C33H67O5N1S1
366.161	0.0777605	7	C19H26O7N0S0
340.145	0.0777026	6	C17H24O7N0S0
338.166	0.0769319	6	C18H26O6N0S0
380.14	0.0761098	8	C19H24O8N0S0
340.327	0.0758775	1	C22H44O2N0S0
353.997	0.0756715	10	C14H10O9N0S1
312.15	0.0748973	5	C16H24O6N0S0
342.124	0.0741045	6	C16H22O8N0S0
328.145	0.0738357	5	C16H24O7N0S0
326.311	0.0730178	1	C21H42O2N0S0
314.129	0.072579	5	C15H22O7N0S0
399.078	0.0724403	18	C22H13O5N3S0
310.153	0.0722222	5	C17H26O3N0S1
322.124	0.0711313	12	C19H18O3N2S0
299.145	0.0709977	9	C18H21O3N1S0
396.171	0.0703975	7	C20H28O8N0S0
314.238	0.0697112	2	C18H34O4N0S0
382.119	0.0691646	8	C18H22O9N0S0
284.119	0.0689235	5	C14H20O6N0S0
240.129	0.0687455	4	C13H20O4N0S0
366.124	0.0686522	8	C18H22O8N0S0
268.124	0.0683669	5	C14H20O5N0S0
356.14	0.0680185	6	C17H24O8N0S0
328.109	0.0674875	6	C15H20O8N0S0
336.15	0.0674446	7	C18H24O6N0S0
326.166	0.0674327	5	C17H26O6N0S0
282.14	0.0673676	5	C15H22O5N0S0
384.135	0.0673482	7	C18H24O9N0S0
410.15	0.0669855	8	C20H26O9N0S0
326.238	0.0665365	3	C19H34O4N0S0
350.129	0.0664803	8	C18H22O7N0S0
310.171	0.066364	5	C17H26O5N0S0
270.14	0.0662743	4	C14H22O5N0S0
374.083	0.065768	16	C21H14O5N2S0
567.478	0.0657187	3	C34H65O5N1S0
254.108	0.0653837	5	C13H18O5N0S0
324.169	0.065367	5	C18H28O3N0S1
621.472	0.0648548	5	C37H67O4N1S1
348.068	0.0644213	15	C19H12O5N2S0
398.15	0.064416	7	C19H26O9N0S0
368.176	0.063976	6	C19H28O7N0S0
350.166	0.0638963	7	C19H26O6N0S0
378.161	0.0637833	8	C20H26O7N0S0
256.124	0.0637733	4	C13H20O5N0S0
370.156	0.0635835	6	C18H26O8N0S0
322.134	0.0635699	7	C17H22O6N0S0
364.145	0.0635517	8	C19H24O7N0S0
280.124	0.0634144	6	C15H20O5N0S0
362.119	0.0631235	14	C21H18O4N2S0
432.088	0.0626559	17	C23H16O7N2S0
408.171	0.0624375	8	C21H28O8N0S0
300.114	0.0624097	5	C14H20O7N0S0
282.093	0.0623544	11	C16H14O3N2S0
676.422	0.0622168	9	C37H60O9N2S0
412.166	0.0619329	7	C20H28O9N0S0
296.228	0.0615695	3	C18H32O3N0S0
272.119	0.0614061	4	C13H20O6N0S0
324.15	0.0610875	6	C17H24O6N0S0
310.28	0.0609794	2	C20H38O2N0S0
342.27	0.0606844	2	C20H38O4N0S0
318.046	0.0603882	15	C19H10O5N0S0
252.129	0.0586231	5	C14H20O4N0S0
342.161	0.0586224	5	C17H26O7N0S0
240.202	0.0579831	2	C15H28O2N0S0
372.135	0.0579659	6	C17H24O9N0S0
264.165	0.0575816	5	C16H24O3N0S0
380.176	0.0572767	7	C20H28O7N0S0
252.093	0.0572134	6	C13H16O5N0S0
294.139	0.0569239	6	C16H22O5N0S0
270.103	0.0565398	5	C13H18O6N0S0
298.28	0.0564447	1	C19H38O2N0S0
310.098	0.0562804	7	C15H18O7N0S0
238.15	0.0561668	4	C14H22O3N0S0
354.342	0.0558	1	C23H46O2N0S0
384.171	0.0557855	6	C19H28O8N0S0
402.172	0.0554776	10	C21H26O6N2S0
300.15	0.055335	4	C15H24O6N0S0
308.119	0.0545284	7	C16H20O6N0S0
352.108	0.0541923	8	C17H20O8N0S0
368.231	0.0540724	4	C21H36O3N0S1
424.166	0.0539561	8	C21H28O9N0S0
330.161	0.053471	4	C16H26O7N0S0
308.155	0.0534368	6	C17H24O5N0S0
370.119	0.0529172	7	C17H22O9N0S0
370.301	0.0528648	2	C22H42O4N0S0
326.093	0.0527863	7	C15H18O8N0S0
298.098	0.052609	6	C14H18O7N0S0
294.103	0.0525995	7	C15H18O6N0S0
354.179	0.0523459	5	C19H30O4N0S1
286.134	0.0521921	4	C14H22O6N0S0
284.155	0.0516385	4	C15H24O5N0S0
315.021	0.0515294	17	C17H5O4N3S0
403.268	0.051183	2	C21H41O4N1S1
282.103	0.0508702	6	C14H18O6N0S0
286.207	0.0507183	2	C16H30O4N0S0
244.16	0.0506023	2	C13H24O4N0S0
348.15	0.0504758	8	C19H24O6N0S0
300.223	0.0503133	2	C17H32O4N0S0
364.181	0.0502089	7	C20H28O6N0S0
385.021	0.0501035	10	C14H11O12N1S0
300.202	0.0499483	7	C20H28O2N0S0
362.166	0.0498144	8	C20H26O6N0S0
318.078	0.0493281	10	C15H14O6N2S0
633.456	0.0491577	2	C34H67O7N1S1
448.184	0.049079	9	C24H32O6N0S1
306.212	0.0490392	5	C19H30O3N0S0
258.176	0.0487907	2	C14H26O4N0S0
268.087	0.0483702	6	C13H16O6N0S0
394.119	0.0483201	9	C19H22O9N0S0
330.124	0.0480082	5	C15H22O8N0S0
358.155	0.0478392	5	C17H26O8N0S0
408.135	0.0478069	9	C20H24O9N0S0
352.181	0.0476605	6	C19H28O6N0S0
368.103	0.0474608	8	C17H20O9N0S0
312.223	0.0474466	3	C18H32O4N0S0
360.104	0.0473866	15	C21H16O4N2S0
256.16	0.0470122	3	C14H24O4N0S0
336.19	0.0469887	1	C16H32O5N0S1
334.134	0.0467448	8	C18H22O6N0S0
392.14	0.0466731	9	C20H24O8N0S0
366.237	0.0464768	0	C18H38O5N0S1
607.44	0.0464663	1	C32H65O7N1S1
266.108	0.0463429	6	C14H18O5N0S0
334.171	0.0461507	7	C19H26O5N0S0
316.145	0.0461096	4	C15H24O7N0S0
336.114	0.0460271	8	C17H20O7N0S0
410.187	0.0459933	7	C21H30O8N0S0
292.124	0.0459868	7	C16H20O5N0S0
272.065	0.0459402	5	C12H16O5N0S1
426.145	0.0459389	8	C20H26O10N0S0
296.155	0.0458701	5	C16H24O5N0S0
384.353	0.0451342	1	C24H48O3N0S0
314.093	0.0450788	6	C14H18O8N0S0
426.181	0.0448403	7	C21H30O9N0S0
358.119	0.0447446	6	C16H22O9N0S0
382.192	0.0446624	6	C20H30O7N0S0
242.108	0.0446513	4	C12H18O5N0S0
321.223	0.0445197	5	C19H31O3N1S0
338.184	0.0444321	5	C19H30O3N0S1
378.124	0.0441529	9	C19H22O8N0S0
344.14	0.0441519	5	C16H24O8N0S0
338.238	0.0441101	4	C20H34O4N0S0
377.976	0.0435938	17	C19H6O7N0S1
266.145	0.0435559	5	C15H22O4N0S0
272.192	0.0433838	2	C15H28O4N0S0
376.145	0.0433687	9	C20H24O7N0S0
356.176	0.0432433	5	C18H28O7N0S0
240.093	0.0431287	5	C12H16O5N0S0
236.134	0.0431066	5	C14H20O3N0S0
348.186	0.0429102	7	C20H28O5N0S0
368.013	0.042885	10	C15H12O9N0S1
453.268	0.0428376	1	C21H43O7N1S1
366.197	0.0426274	6	C20H30O6N0S0
394.192	0.0424793	7	C21H30O7N0S0
412.13	0.0424769	8	C19H24O10N0S0
422.15	0.0422156	9	C21H26O9N0S0
278.108	0.0421699	7	C15H18O5N0S0
607.457	0.0421445	5	C36H65O4N1S1
306.139	0.0420736	7	C17H22O5N0S0
406.155	0.0418268	9	C21H26O8N0S0
338.093	0.0417639	8	C16H18O8N0S0
320.228	0.0417363	5	C20H32O3N0S0
386.018	0.0416643	18	C22H10O5N0S1
286.098	0.0414787	5	C13H18O7N0S0
376.171	0.0414773	13	C23H24O3N2S0
400.166	0.0413934	6	C19H28O9N0S0
424.129	0.0413525	9	C20H24O10N0S0
410.114	0.0409872	9	C19H22O10N0S0
336.186	0.0409853	6	C19H28O5N0S0
258.103	0.0409421	4	C12H18O6N0S0
292.103	0.0408587	12	C19H16O3N0S0
356.103	0.040856	7	C16H20O9N0S0
372.171	0.0404188	5	C18H28O8N0S0
398.187	0.0403844	6	C20H30O8N0S0
424.202	0.0403775	7	C22H32O8N0S0
306.103	0.0403176	8	C16H18O6N0S0
320.155	0.0402099	7	C18H24O5N0S0
250.186	0.0401625	4	C16H26O2N0S0
450.099	0.0401169	16	C23H18O8N2S0
439.974	0.0400906	22	C23H4O10N0S0
296.137	0.0400394	5	C16H24O3N0S1
392.176	0.0400203	8	C21H28O7N0S0
362.129	0.0399772	9	C19H22O7N0S0
338.311	0.0399614	2	C22H42O2N0S0
398.114	0.0397503	8	C18H22O10N0S0
312.165	0.0396993	9	C20H24O3N0S0
320.119	0.0396657	8	C17H20O6N0S0
428.161	0.0394242	7	C20H28O10N0S0
264.129	0.0393161	6	C15H20O4N0S0
322.098	0.0392834	8	C16H18O7N0S0
390.052	0.0392799	12	C18H14O10N0S0
386.15	0.039128	6	C18H26O9N0S0
346.171	0.0389301	8	C20H26O5N0S0
342.179	0.0388652	4	C18H30O4N0S1
354.197	0.0388096	5	C19H30O6N0S0
314.166	0.0387807	4	C16H26O6N0S0
298.171	0.0386556	4	C16H26O5N0S0
308.264	0.0386541	3	C20H36O2N0S0
422.187	0.0386392	8	C22H30O8N0S0
438.182	0.0386195	8	C22H30O9N0S0
280.16	0.0385864	5	C16H24O4N0S0
296.082	0.0385608	7	C14H16O7N0S0
440.161	0.0385344	8	C21H28O10N0S0
438.145	0.0385271	9	C21H26O10N0S0
316.109	0.0383792	5	C14H20O8N0S0
340.164	0.0382848	5	C18H28O4N0S1
420.171	0.038012	9	C22H28O8N0S0
302.129	0.0380079	4	C14H22O7N0S0
348.14	0.0379871	13	C21H20O3N2S0
417.247	0.0378723	3	C21H39O5N1S1
354.088	0.0377652	8	C16H18O9N0S0
332.191	0.0376882	7	C20H28O4N0S0
436.166	0.0375187	9	C22H28O9N0S0
261.01	0.0373631	15	C14H3O3N3S0
320.134	0.0373476	12	C21H20O3N0S0
322.171	0.0371513	6	C18H26O5N0S0
238.113	0.0370709	5	C13H18O4N0S0
380.103	0.0368024	9	C18H20O9N0S0
316.181	0.0364738	3	C16H28O6N0S0
226.15	0.0364403	3	C13H22O3N0S0
284.082	0.0364335	6	C13H16O7N0S0
450.181	0.0362883	9	C23H30O9N0S0
262.113	0.0362464	7	C15H18O4N0S0
390.076	0.0362019	2	C12H22O12N0S1
336.14	0.0361227	12	C20H20O3N2S0
340.181	0.0359694	5	C18H28O6N0S0
406.109	0.0358587	15	C22H18O6N2S0
400.13	0.0357752	7	C18H24O10N0S0
318.139	0.0357459	8	C18H22O5N0S0
258.212	0.0357267	1	C15H30O3N0S0
426.364	0.0356295	2	C26H50O4N0S0
350.202	0.0355559	6	C20H30O5N0S0
308.082	0.0354654	8	C15H16O7N0S0
258.049	0.0354051	5	C11H14O5N0S1
364.109	0.0354038	9	C18H20O8N0S0
419.263	0.035395	2	C21H41O5N1S1
372.002	0.0353436	18	C21H8O5N0S1
414.145	0.0352873	7	C19H26O10N0S0
308.036	0.0352645	14	C16H8O5N2S0
266.062	0.0350979	12	C15H10O3N2S0
280.087	0.0350683	7	C14H16O6N0S0
292.16	0.0350592	6	C17H24O4N0S0
398.332	0.0347477	2	C24H46O4N0S0
268.139	0.0347158	9	C18H20O2N0S0
270.176	0.0345324	3	C15H26O4N0S0
288.15	0.0345255	3	C14H24O6N0S0
604.453	0.034424	11	C39H60O3N2S0
384.098	0.0343844	8	C17H20O10N0S0
256.087	0.03437	5	C12H16O6N0S0
258.078	0.0342377	5	C10H14O6N2S0
326.275	0.0339979	2	C20H38O3N0S0
258.139	0.0339908	3	C13H22O5N0S0
346.134	0.0339777	9	C19H22O6N0S0
292.087	0.0339273	8	C15H16O6N0S0
356.285	0.0339254	2	C21H40O4N0S0
390.161	0.0336801	9	C21H26O7N0S0
230.145	0.033571	2	C12H22O4N0S0
306.176	0.0335134	6	C18H26O4N0S0
464.114	0.0334384	16	C24H20O8N2S0
302.166	0.0333088	3	C15H26O6N0S0
244.124	0.0331624	3	C12H20O5N0S0
436.129	0.0330215	10	C21H24O10N0S0
314.181	0.0329912	8	C20H26O3N0S0
296.264	0.0329561	2	C19H36O2N0S0
450.145	0.032926	10	C22H26O10N0S0
246.049	0.032917	4	C10H14O5N0S1
349.221	0.0328001	1	C17H35O4N1S1
282.176	0.0327954	4	C16H26O4N0S0
362.096	0.0327629	5	C15H22O8N0S1
332.155	0.0327435	8	C19H24O5N0S0
286.171	0.0326335	3	C15H26O5N0S0
254.16	0.0325613	8	C18H22O1N0S0
452.161	0.0325558	9	C22H28O10N0S0
256.197	0.032502	2	C15H28O3N0S0
404.176	0.0324576	9	C22H28O7N0S0
412.202	0.0322719	6	C21H32O8N0S0
328.218	0.0322658	3	C18H32O5N0S0
384.317	0.0321402	2	C23H44O4N0S0
342.088	0.0320454	7	C15H18O9N0S0
316.091	0.0320403	5	C14H20O6N0S1
396.207	0.0317804	6	C21H32O7N0S0
426.109	0.0316494	9	C19H22O11N0S0
300.186	0.0316463	3	C16H28O5N0S0
451.177	0.0316112	9	C22H29O9N1S0
386.114	0.0316079	7	C17H22O10N0S0
284.192	0.0315742	3	C16H28O4N0S0
371.005	0.0314615	10	C13H9O12N1S0
662.407	0.0313396	9	C36H58O9N2S0
248.17	0.0312663	5	C16H24O2N0S0
274.113	0.0311961	8	C16H18O4N0S0
420.153	0.0311622	9	C22H28O6N0S1
414.182	0.0311357	6	C20H30O9N0S0
286.08	0.0311302	5	C13H18O5N0S1
302.217	0.0310728	6	C20H30O2N0S0
420.125	0.0310637	15	C23H20O6N2S0
330.139	0.0310272	9	C19H22O5N0S0
334.098	0.0308971	9	C17H18O7N0S0
288.114	0.0308615	4	C13H20O7N0S0
326.181	0.0308563	9	C21H26O3N0S0
434.187	0.030853	9	C23H30O8N0S0
272.155	0.030806	3	C14H24O5N0S0
396.098	0.0307739	9	C18H20O10N0S0
352.185	0.0307274	1	C16H32O6N0S1
274.134	0.0306927	3	C13H22O6N0S0
436.202	0.0306922	8	C23H32O8N0S0
267.103	0.0306686	6	C13H17O5N1S0
408.208	0.0306572	7	C22H32O7N0S0
264.093	0.0306394	7	C14H16O5N0S0
366.088	0.0305514	9	C17H18O9N0S0
402.145	0.0305485	6	C18H26O10N0S0
302.093	0.0305367	5	C13H18O8N0S0
326.202	0.0302708	4	C18H30O5N0S0
362.202	0.0302005	7	C21H30O5N0S0
304.124	0.0301517	8	C17H20O5N0S0
316.124	0.0300859	9	C18H20O5N0S0
452.197	0.030021	8	C23H32O9N0S0
434.332	0.0300016	5	C27H46O4N0S0
278.072	0.0299673	8	C14H14O6N0S0
298.207	0.0299554	3	C17H30O4N0S0
356.195	0.0299178	4	C19H32O4N0S1
454.14	0.0297709	9	C21H26O11N0S0
286.244	0.0296284	1	C17H34O3N0S0
236.098	0.0296273	6	C13H16O4N0S0
406.192	0.0294816	8	C22H30O7N0S0
277.161	0.0294812	6	C16H23O3N1S0
290.145	0.0294704	7	C17H22O4N0S0
478.359	0.0294656	5	C29H50O5N0S0
342.233	0.0294617	3	C19H34O5N0S0
454.176	0.0293831	8	C22H30O10N0S0
418.073	0.0293547	17	C22H14O7N2S0
250.113	0.0292941	6	C14H18O4N0S0
323.166	0.0291699	6	C17H25O5N1S0
332.14	0.0291549	4	C15H24O8N0S0
252.046	0.0290984	12	C14H8O3N2S0
222.155	0.0289873	4	C14H22O2N0S0
326.148	0.0288447	5	C17H26O4N0S1
284.228	0.0287781	2	C17H32O3N0S0
357.993	0.0286861	9	C13H10O10N0S1
428.124	0.0286844	8	C19H24O11N0S0
372.098	0.0286391	7	C16H20O10N0S0
528.447	0.028629	6	C35H60O3N0S0
388.166	0.0285485	5	C18H28O9N0S0
345.992	0.0283984	8	C12H10O10N0S1
296.046	0.0282902	8	C13H12O8N0S0
410.405	0.0282609	1	C27H54O2N0S0
344.103	0.0282422	6	C15H20O9N0S0
370.192	0.0282172	5	C19H30O7N0S0
348.114	0.0282168	9	C18H20O7N0S0
324.077	0.0282081	8	C15H16O8N0S0
262.15	0.0281902	6	C16H22O3N0S0
361.193	0.0281304	8	C19H27O4N3S0
348.104	0.0279931	14	C20H16O4N2S0
497.295	0.0278061	1	C23H47O8N1S1
312.259	0.0278017	2	C19H36O3N0S0
248.098	0.0277046	7	C14H16O4N0S0
256.066	0.0277044	10	C15H12O4N0S0
378.197	0.0276405	7	C21H30O6N0S0
464.161	0.0276225	10	C23H28O10N0S0
304.16	0.0273874	7	C18H24O4N0S0
244.087	0.027386	4	C11H16O6N0S0
310.207	0.0273604	4	C18H30O4N0S0
420.135	0.0272281	10	C21H24O9N0S0
418.192	0.0272252	9	C23H30O7N0S0
350.093	0.0272147	9	C17H18O8N0S0
348.226	0.0272075	1	C18H36O4N0S1
242.181	0.0271672	2	C14H26O3N0S0
332.119	0.0271036	9	C18H20O6N0S0
265.161	0.0268805	5	C15H23O3N1S0
354.249	0.026844	8	C24H34O2N0S0
372.15	0.0267969	10	C21H24O6N0S0
402.182	0.0267688	5	C19H30O9N0S0
420.207	0.0266893	8	C23H32O7N0S0
314.072	0.0266843	11	C17H14O6N0S0
390.124	0.0266714	10	C20H22O8N0S0
386.187	0.0265876	5	C19H30O8N0S0
438.342	0.0265809	8	C30H46O2N0S0
406.119	0.0263048	10	C20H22O9N0S0
334.207	0.0262705	6	C20H30O4N0S0
328.29	0.026261	1	C20H40O3N0S0
322.207	0.0262385	5	C19H30O4N0S0
450.157	0.0262015	10	C21H26O9N2S0
338.202	0.0260438	5	C19H30O5N0S0
302.112	0.026031	4	C14H22O5N0S1
320.191	0.0260131	6	C19H28O4N0S0
344.213	0.0260021	3	C18H32O6N0S0
328.124	0.0259926	10	C19H20O5N0S0
332.086	0.0259746	5	C14H20O7N0S1
392.103	0.0256608	10	C19H20O9N0S0
442.176	0.0256556	7	C21H30O10N0S0
494.357	0.0256394	0	C26H54O6N0S1
270.082	0.0256365	10	C16H14O4N0S0
268.066	0.0256357	11	C16H12O4N0S0
330.176	0.0254847	8	C20H26O4N0S0
260.119	0.0254815	3	C12H20O6N0S0
402.161	0.0253454	10	C22H26O7N0S0
320.082	0.0253429	9	C16H16O7N0S0
314.202	0.025327	3	C17H30O5N0S0
312.093	0.0252741	11	C18H16O5N0S0
288.223	0.0252627	1	C16H32O4N0S0
226.186	0.0252274	2	C14H26O2N0S0
382.083	0.0251977	9	C17H18O10N0S0
469.263	0.0251826	1	C21H43O8N1S1
394.374	0.0251589	2	C26H50O2N0S0
410.226	0.0251279	1	C19H38O7N0S1
272.082	0.0251232	5	C12H16O7N0S0
438.218	0.0251212	7	C23H34O8N0S0
276.129	0.0251135	7	C16H20O4N0S0
238.041	0.025102	7	C11H10O6N0S0
392.213	0.0250409	7	C22H32O6N0S0
568.482	0.0250397	2	C35H68O3N0S1
270.067	0.0249509	6	C12H14O7N0S0
254.072	0.024912	6	C12H14O6N0S0
250.077	0.0248701	7	C13H14O5N0S0
294.067	0.024867	8	C14H14O7N0S0
346.101	0.024805	5	C15H22O7N0S1
346.155	0.0247991	4	C16H26O8N0S0
426.218	0.0247627	6	C22H34O8N0S0
434.15	0.0247037	10	C22H26O9N0S0
302.072	0.0246788	10	C16H14O6N0S0
587.45	0.0246032	2	C33H65O5N1S1
354.306	0.0245718	2	C22H42O3N0S0
412.348	0.0245165	2	C25H48O4N0S0
230.108	0.024411	3	C11H18O5N0S0
370.023	0.024393	18	C22H10O4N0S1
274.15	0.0243033	7	C17H22O3N0S0
368.213	0.0242892	5	C20H32O6N0S0
438.109	0.0242808	10	C20H22O11N0S0
299.13	0.0242761	5	C14H21O6N1S0
308.191	0.0242414	5	C18H28O4N0S0
330.233	0.0242214	2	C18H34O5N0S0
404.195	0.024207	8	C23H32O4N0S1
318.176	0.0241925	7	C19H26O4N0S0
454.213	0.0241191	7	C23H34O9N0S0
300.096	0.024102	5	C14H20O5N0S1
356.322	0.0238629	1	C22H44O3N0S0
440.197	0.0238252	7	C22H32O9N0S0
324.186	0.0237442	5	C18H28O5N0S0
254.087	0.0237358	10	C16H14O3N0S0
464.197	0.0237326	9	C24H32O9N0S0
428.197	0.0237115	6	C21H32O9N0S0
405.284	0.0236442	1	C21H43O4N1S1
318.103	0.0236299	9	C17H18O6N0S0
416.161	0.0235339	6	C19H28O10N0S0
456.156	0.0234994	8	C21H28O11N0S0
238.077	0.0234422	6	C12H14O5N0S0
248.134	0.0233835	6	C15H20O3N0S0
272.061	0.0233591	10	C15H12O5N0S0
356.158	0.0233409	5	C18H28O5N0S1
316.087	0.023236	10	C17H16O6N0S0
325.109	0.0231941	7	C15H19O7N1S0
404.14	0.0231799	10	C21H24O8N0S0
292.054	0.0231502	4	C11H16O7N0S1
388.13	0.0231496	6	C17H24O10N0S0
416.249	0.0231134	8	C25H36O5N0S0
390.197	0.0230752	8	C22H30O6N0S0
352.072	0.0230685	9	C16H16O9N0S0
434.223	0.0230446	8	C24H34O7N0S0
276.093	0.0230214	8	C15H16O5N0S0
380.216	0.0229985	1	C18H36O6N0S1
266.181	0.0229916	4	C16H26O3N0S0
292.197	0.0229901	5	C18H28O3N0S0
340.072	0.022963	8	C15H16O9N0S0
246.176	0.0229022	1	C13H26O4N0S0
266.072	0.022844	7	C13H14O6N0S0
252.056	0.0228321	7	C12H12O6N0S0
304.087	0.0226982	9	C16H16O6N0S0
297.056	0.0226679	12	C16H11O5N1S0
418.155	0.022661	10	C22H26O8N0S0
488.289	0.0226511	8	C29H44O4N0S1
328.164	0.0226192	4	C17H28O4N0S1
346.119	0.0225388	5	C15H22O9N0S0
376.181	0.0224852	8	C21H28O6N0S0
271.077	0.0224609	10	C15H13O4N1S0
352.218	0.0224414	5	C20H32O5N0S0
374.15	0.0224222	5	C17H26O9N0S0
342.176	0.0224062	9	C21H26O4N0S0
246.103	0.0223805	3	C11H18O6N0S0
404.249	0.0223308	7	C24H36O5N0S0
276.165	0.0222902	6	C17H24O3N0S0
446.187	0.0222809	10	C24H30O8N0S0
242.051	0.0222801	10	C14H10O4N0S0
312.077	0.0222792	7	C14H16O8N0S0
358.192	0.0222573	4	C18H30O7N0S0
224.134	0.0222371	4	C13H20O3N0S0
294.093	0.0222324	12	C17H14O3N2S0
364.171	0.0221224	12	C22H24O3N2S0
448.239	0.0220513	8	C25H36O7N0S0
318.212	0.0220384	6	C20H30O3N0S0
391.268	0.0220377	1	C20H41O4N1S1
356.213	0.0220274	4	C19H32O6N0S0
354.27	0.0219937	3	C21H38O4N0S0
364.221	0.0219925	1	C18H36O5N0S1
242.072	0.0219862	5	C11H14O6N0S0
300.129	0.0219627	9	C18H20O4N0S0
228.129	0.0219514	3	C12H20O4N0S0
228.092	0.0218189	4	C11H16O5N0S0
360.114	0.0218147	10	C19H20O7N0S0
378.086	0.0218084	14	C22H18O4N0S1
323.13	0.0217873	7	C16H21O6N1S0
290.181	0.0217866	6	C18H26O3N0S0
374.129	0.0217744	10	C20H22O7N0S0
360.186	0.0217681	8	C21H28O5N0S0
302.108	0.021735	9	C17H18O5N0S0
316.16	0.0216668	8	C19H24O4N0S0
553.463	0.0216602	3	C33H63O5N1S0
350.205	0.0216474	1	C17H34O5N0S1
422.114	0.0216437	10	C20H22O10N0S0
330.07	0.0215784	6	C14H18O7N0S1
422.226	0.0215433	2	C20H38O7N0S1
362.093	0.0215196	10	C18H18O8N0S0
304.145	0.0214704	3	C14H24O7N0S0
254.051	0.021447	11	C15H10O4N0S0
236.061	0.0214187	7	C12H12O5N0S0
374.202	0.021417	8	C22H30O5N0S0
280.033	0.0213726	8	C13H12O5N0S1
300.093	0.0213313	10	C17H16O5N0S0
312.096	0.0213003	6	C15H20O5N0S1
432.207	0.0212978	9	C24H32O7N0S0
342.139	0.021254	10	C20H22O5N0S0
298.113	0.0212206	10	C18H18O4N0S0
358.062	0.0211974	12	C18H14O8N0S0
322.244	0.0211801	4	C20H34O3N0S0
388.181	0.0211443	9	C22H28O6N0S0
302.145	0.0211362	8	C18H22O4N0S0
358.171	0.0211272	9	C21H26O5N0S0
352.221	0.0210962	0	C17H36O5N0S1
406.228	0.0210855	7	C23H34O6N0S0
422.223	0.0210726	7	C23H34O7N0S0
480.156	0.0210704	10	C23H28O11N0S0
344.26	0.021056	2	C18H36O4N2S0
288.129	0.0210287	8	C17H20O4N0S0
294.114	0.0209909	7	C14H18O5N2S0
288.165	0.0209672	7	C18H24O3N0S0
330.103	0.020967	10	C18H18O6N0S0
413.249	0.0209604	9	C25H35O4N1S0
274.098	0.0209594	4	C12H18O7N0S0
300.077	0.0209466	6	C13H16O8N0S0
344.155	0.0209344	9	C20H24O5N0S0
304.109	0.0209277	4	C13H20O8N0S0
336.077	0.0208851	9	C16H16O8N0S0
384.208	0.0208803	5	C20H32O7N0S0
358.134	0.0208659	10	C20H22O6N0S0
360.15	0.0208655	9	C20H24O6N0S0
262.077	0.0208453	8	C14H14O5N0S0
464.343	0.0208109	5	C28H48O5N0S0
282.067	0.0208071	7	C13H14O7N0S0
328.16	0.0207826	9	C20H24O4N0S0
468.156	0.0207564	9	C22H28O11N0S0
324.125	0.0207561	7	C15H20O6N2S0
240.071	0.0207509	10	C15H12O3N0S0
372.207	0.0207401	4	C19H32O7N0S0
370.174	0.0207369	5	C19H30O5N0S1
344.176	0.0207241	4	C17H28O7N0S0
452.124	0.0207106	10	C21H24O11N0S0
374.166	0.0207057	9	C21H26O6N0S0
284.137	0.0206425	4	C15H24O3N0S1
302.202	0.0205066	2	C16H30O5N0S0
416.176	0.0204869	10	C23H28O7N0S0
462.181	0.0204837	10	C24H30O9N0S0
244.066	0.0204741	9	C14H12O4N0S0
364.218	0.0204154	6	C21H32O5N0S0
322.109	0.0204152	8	C15H18O6N2S0
280.163	0.0204128	0	C13H28O4N0S1
466.14	0.0203555	10	C22H26O11N0S0
396.244	0.0203524	5	C22H36O6N0S0
344.119	0.0202986	10	C19H20O6N0S0
363.237	0.0202674	1	C18H37O4N1S1
388.145	0.0202477	10	C21H24O7N0S0
332.082	0.0202217	10	C17H16O7N0S0
334.101	0.0202174	4	C14H22O7N0S1
448.202	0.0202083	9	C24H32O8N0S0
565.463	0.020119	4	C34H63O5N1S0
592.429	0.0200832	1	C32H64O7N0S1
380.213	0.0200608	6	C21H32O6N0S0
268.051	0.0200273	7	C12H12O7N0S0
339.125	0.0200226	7	C16H21O7N1S0
454.107	0.0200157	5	C17H26O12N0S1
442.14	0.0199696	8	C20H26O11N0S0
575.414	0.0199597	2	C31H61O6N1S1
272.098	0.019954	9	C16H16O4N0S0
306.249	0.0199231	4	C20H34O2N0S0
324.259	0.0198649	3	C20H36O3N0S0
322.062	0.0198439	9	C15H14O8N0S0
280.051	0.0198128	8	C13H12O7N0S0
276.056	0.019806	9	C14H12O6N0S0
312.129	0.0197817	10	C19H20O4N0S0
257.062	0.019743	10	C14H11O4N1S0
282.118	0.0197375	10	C18H18O3N0S0
440.124	0.0197349	9	C20H24O11N0S0
367.12	0.0196936	8	C17H21O8N1S0
476.289	0.0196732	7	C28H44O4N0S1
430.176	0.0196026	6	C20H30O10N0S0
601.466	0.0196014	2	C34H67O5N1S1
356.191	0.0195706	9	C22H28O4N0S0
432.244	0.0195494	8	C25H36O6N0S0
416.124	0.0195423	7	C18H24O11N0S0
286.077	0.0195376	10	C16H14O5N0S0
603.337	0.0194862	5	C30H53O9N1S1
420.244	0.019476	7	C24H36O6N0S0
346.098	0.0194427	10	C18H18O7N0S0
446.296	0.0194394	7	C27H42O5N0S0
252.202	0.019374	3	C16H28O2N0S0
309.114	0.0193727	7	C15H19O6N1S0
310.062	0.0193576	8	C14H14O8N0S0
448.166	0.0193536	10	C23H28O9N0S0
290.108	0.0193493	8	C16H18O5N0S0
372.186	0.0193314	9	C22H28O5N0S0
274.171	0.0192878	2	C14H26O5N0S0
332.103	0.0192862	5	C14H20O9N0S0
270.118	0.0192804	9	C17H18O3N0S0
370.083	0.0192586	8	C16H18O10N0S0
354.233	0.019229	4	C20H34O5N0S0
338.056	0.0192241	9	C15H14O9N0S0
254.181	0.019151	3	C15H26O3N0S0
378.088	0.0191401	10	C18H18O9N0S0
346.065	0.0190999	6	C14H18O8N0S1
274.04	0.0190843	10	C14H10O6N0S0
328.087	0.0190679	11	C18H16O6N0S0
466.176	0.0190669	9	C23H30O10N0S0
328.072	0.0189737	7	C14H16O9N0S0
366.342	0.0189704	2	C24H46O2N0S0
274.207	0.0189608	1	C15H30O4N0S0
298.08	0.0189368	6	C14H18O5N0S1
733.377	0.0189273	3	C30H59O17N3S0
260.082	0.0189188	4	C11H16O7N0S0
306.114	0.0188956	8	C15H18O5N2S0
358.228	0.0188839	3	C19H34O6N0S0
442.213	0.0187903	6	C22H34O9N0S0
424.093	0.0187809	10	C19H20O11N0S0
340.091	0.0187699	7	C16H20O6N0S1
314.145	0.0187623	9	C19H22O4N0S0
740.476	0.0187516	7	C39H68O11N2S0
470.171	0.0187375	8	C22H30O11N0S0
318.124	0.0187129	4	C14H22O8N0S0
362.238	0.0186931	6	C22H34O4N0S0
279.104	0.0186867	7	C14H17O5N1S0
234.082	0.018619	7	C13H14O4N0S0
346.207	0.0186063	7	C21H30O4N0S0
382.28	0.018594	8	C26H38O2N0S0
244.197	0.0185505	1	C14H28O3N0S0
514.31	0.0185485	0	C24H50O9N0S1
432.171	0.0185306	10	C23H28O8N0S0
294.212	0.0184775	4	C18H30O3N0S0
394.228	0.0184616	6	C22H34O6N0S0
468.192	0.0184345	8	C23H32O10N0S0
268.103	0.0183963	10	C17H16O3N0S0
430.14	0.0183874	7	C19H26O11N0S0
400.202	0.0183499	5	C20H32O8N0S0
296.098	0.0183276	11	C18H16O4N0S0
307.098	0.0182978	8	C15H17O6N1S0
314.112	0.0182919	5	C15H22O5N0S1
278.217	0.0182793	4	C18H30O2N0S0
376.112	0.018266	5	C16H24O8N0S1
404.212	0.0182166	8	C23H32O6N0S0
480.192	0.0182143	9	C24H32O10N0S0
342.143	0.0181875	5	C17H26O5N0S1
370.228	0.0181775	4	C20H34O6N0S0
310.109	0.0181713	7	C14H18O6N2S0
392.252	0.0181636	1	C20H40O5N0S1
298.15	0.0181516	9	C19H22O3N0S0
260.061	0.0181508	9	C14H12O5N0S0
446.223	0.018124	9	C25H34O7N0S0
340.254	0.0181037	3	C20H36O4N0S0
478.213	0.0180839	9	C25H34O9N0S0
406.265	0.0180658	6	C24H38O5N0S0
388.156	0.0180592	10	C20H24O6N2S0
356.249	0.0180563	3	C20H36O5N0S0
362.081	0.0180269	1	C11H22O11N0S1
422.125	0.0179874	10	C19H22O9N2S0
246.082	0.0179585	8	C14H14O4N0S0
280.197	0.0179109	4	C17H28O3N0S0
238.031	0.0179062	12	C13H6O3N2S0
418.228	0.0178985	8	C24H34O6N0S0
284.061	0.0178924	11	C16H12O5N0S0
452.233	0.0178873	7	C24H36O8N0S0
410.263	0.0178866	0	C20H42O6N0S1
482.171	0.0178844	9	C23H30O11N0S0
478.176	0.0178761	10	C24H30O10N0S0
478.14	0.0178515	11	C23H26O11N0S0
250.041	0.0178366	8	C12H10O6N0S0
311.13	0.0178363	6	C15H21O6N1S0
460.239	0.017813	9	C26H36O7N0S0
260.134	0.017789	7	C16H20O3N0S0
372.008	0.0177878	9	C14H12O10N0S1
456.192	0.0177828	7	C22H32O10N0S0
400.218	0.0177795	9	C24H32O5N0S0
297.114	0.0177585	6	C14H19O6N1S0
290.072	0.017727	9	C15H14O6N0S0
378.233	0.0177075	6	C22H34O5N0S0
282.082	0.0176886	11	C17H14O4N0S0
410.223	0.0176818	6	C22H34O7N0S0
476.234	0.0176547	9	C26H36O8N0S0
336.223	0.0176504	5	C20H32O4N0S0
432.19	0.0175957	9	C24H32O5N0S1
440.379	0.0175771	2	C27H52O4N0S0
296.191	0.0175501	4	C17H28O4N0S0
312.132	0.0175262	5	C16H24O4N0S1
314.275	0.0175184	1	C19H38O3N0S0
314.108	0.0175107	10	C18H18O5N0S0
400.093	0.0174929	8	C17H20O11N0S0
244.033	0.0174712	5	C10H12O5N0S1
292.051	0.0174655	9	C14H12O7N0S0
252.071	0.0174308	11	C16H12O3N0S0
390.233	0.0174187	7	C23H34O5N0S0
326.144	0.0173689	10	C20H22O4N0S0
284.098	0.0173544	10	C17H16O4N0S0
437.976	0.0173053	22	C24H6O7N0S1
482.332	0.0172758	9	C31H46O4N0S0
408.098	0.0172536	10	C19H20O10N0S0
338.104	0.0172137	8	C15H18O7N2S0
288.093	0.0171816	9	C16H16O5N0S0
260.098	0.0171543	8	C15H16O4N0S0
276.06	0.0171325	4	C11H16O6N0S1
342.306	0.0171208	1	C21H42O3N0S0
226.113	0.0171183	4	C12H18O4N0S0
376.218	0.0171119	7	C22H32O5N0S0
418.122	0.0171002	6	C18H26O9N0S1
458.171	0.0170792	7	C21H30O11N0S0
300.165	0.0170653	8	C19H24O3N0S0
360.135	0.0170546	5	C16H24O9N0S0
246.046	0.0170301	9	C13H10O5N0S0
469.984	0.0169883	22	C24H6O11N0S0
252.06	0.0169721	2	C9H16O6N0S1
236.17	0.0169502	4	C15H24O2N0S0
472.332	0.0169138	3	C26H48O7N0S0
326.111	0.0168946	6	C16H22O5N0S1
232.103	0.0168767	7	C14H16O3N0S0
308.158	0.0168697	1	C14H28O5N0S1
462.218	0.0168633	9	C25H34O8N0S0
382.228	0.0168556	5	C21H34O6N0S0
298.062	0.0168303	7	C13H14O8N0S0
416.197	0.0168293	5	C20H32O9N0S0
434.169	0.0168223	9	C23H30O6N0S1
344.086	0.0167618	6	C15H20O7N0S1
351.125	0.0167525	8	C17H21O7N1S0
273.093	0.0167282	9	C15H15O4N1S0
258.082	0.0167085	9	C15H14O4N0S0
318.067	0.0167001	10	C16H14O7N0S0
434.114	0.0166361	11	C21H22O10N0S0
386.202	0.0166299	9	C23H30O5N0S0
308.13	0.0166114	7	C15H20O5N2S0
416.143	0.0166093	6	C19H28O8N0S1
467.968	0.0165578	23	C24H4O11N0S0
240.035	0.0165444	11	C14H8O4N0S0
376.109	0.0165434	10	C19H20O8N0S0
234.118	0.0165347	6	C14H18O3N0S0
414.109	0.0165002	8	C18H22O11N0S0
342.067	0.0164703	12	C18H14O7N0S0
265.088	0.0164632	7	C13H15O5N1S0
329.083	0.0164431	11	C17H15O6N1S0
456.123	0.0164419	4	C17H28O12N0S1
286.113	0.0163986	9	C17H18O4N0S0
428.306	0.0163825	3	C24H44O6N0S0
294.118	0.0163234	11	C19H18O3N0S0
406.268	0.0162629	1	C21H42O5N0S1
446.259	0.0162559	8	C26H38O6N0S0
480.228	0.0162456	8	C25H36O9N0S0
418.086	0.0162425	7	C17H22O10N0S1
240.165	0.0162348	3	C14H24O3N0S0
246.139	0.0162163	2	C12H22O5N0S0
266.035	0.0162091	8	C12H10O7N0S0
254.035	0.0161962	7	C11H10O7N0S0
317.192	0.0161861	7	C19H27O3N1S0
336.226	0.0161681	0	C17H36O4N0S1
352.16	0.0161626	11	C22H24O4N0S0
428.213	0.0161302	10	C25H32O6N0S0
321.114	0.0161125	8	C16H19O6N1S0
448.312	0.0161055	6	C27H44O5N0S0
281.119	0.0160941	6	C14H19O5N1S0
258.067	0.0160938	5	C11H14O7N0S0
362.15	0.0160242	4	C16H26O9N0S0
246.118	0.0160112	7	C15H18O3N0S0
414.233	0.0159707	9	C25H34O5N0S0
371.114	0.0159627	7	C16H21O9N1S0
340.16	0.0159451	10	C21H24O4N0S0
452.452	0.0159165	1	C30H60O2N0S0
400.181	0.0159105	10	C23H28O6N0S0
269.061	0.015891	11	C15H11O4N1S0
344.285	0.0158862	1	C20H40O4N0S0
366.2	0.0158767	1	C17H34O6N0S1
254.083	0.0158623	6	C11H14O5N2S0
454.395	0.0158444	2	C28H54O4N0S0
316.197	0.0158136	7	C20H28O3N0S0
304.051	0.0157837	10	C15H12O7N0S0
418.119	0.0157693	11	C21H22O9N0S0
340.124	0.0157552	11	C20H20O5N0S0
266.087	0.0157459	11	C17H14O3N0S0
338.145	0.0157344	11	C21H22O4N0S0
340.29	0.0157262	2	C21H40O3N0S0
274.044	0.0157243	5	C11H14O6N0S1
311.093	0.0157092	7	C14H17O7N1S0
464.234	0.0157039	8	C25H36O8N0S0
258.046	0.0156899	10	C14H10O5N0S0
422.117	0.0156818	5	C17H26O10N0S1
265.124	0.0156447	6	C14H19O4N1S0
318.161	0.0156429	3	C15H26O7N0S0
402.109	0.0156355	7	C17H22O11N0S0
494.208	0.0156116	9	C25H34O10N0S0
337.109	0.0155745	8	C16H19O7N1S0
416.212	0.0155636	9	C24H32O6N0S0
384.244	0.015555	4	C21H36O6N0S0
264.056	0.0155513	8	C13H12O6N0S0
350.104	0.0155505	9	C16H18O7N2S0
412.384	0.0155418	1	C26H52O3N0S0
376.166	0.0154838	4	C17H28O9N0S0
398.26	0.015482	4	C22H38O6N0S0
404.103	0.0154707	11	C20H20O9N0S0
458.208	0.0154223	6	C22H34O10N0S0
350.075	0.0154146	9	C17H18O6N0S1
310.044	0.0153937	8	C14H14O6N0S1
234.046	0.0153719	8	C12H10O5N0S0
350.096	0.0153663	4	C14H22O8N0S1
384.28	0.0153603	3	C22H40O5N0S0
288.056	0.0153553	10	C15H12O6N0S0
384.062	0.0153504	9	C16H16O11N0S0
304.233	0.0153469	5	C20H32O2N0S0
262.04	0.0153463	9	C13H10O6N0S0
324.129	0.0153403	11	C20H20O4N0S0
332.109	0.0153177	14	C20H16O3N2S0
352.12	0.0152906	8	C16H20O7N2S0
408.062	0.0152809	11	C18H16O11N0S0
372.117	0.0152747	6	C17H24O7N0S1
402.197	0.0152682	9	C23H30O6N0S0
418.264	0.0152674	7	C25H38O5N0S0
458.317	0.0152475	3	C25H46O7N0S0
466.212	0.01524	8	C24H34O9N0S0
402.233	0.0152178	8	C24H34O5N0S0
268.106	0.0152098	5	C14H20O3N0S1
364.112	0.0152034	4	C15H24O8N0S1
404.161	0.0152019	5	C18H28O10N0S0
400.275	0.0151649	3	C22H40O6N0S0
480.337	0.015152	5	C28H48O6N0S0
284.065	0.0151293	6	C13H16O5N0S1
318.07	0.0151276	5	C13H18O7N0S1
637.466	0.015122	5	C37H67O5N1S1
299.093	0.0150928	6	C13H17O7N1S0
448.13	0.0150923	11	C22H24O10N0S0
232.124	0.0150762	2	C11H20O5N0S0
360.014	0.015058	26	C27H4O2N0S0
330.197	0.0150545	3	C17H30O6N0S0
386.213	0.0150335	9	C22H30O4N2S0
411.221	0.0150315	1	C18H37O7N1S1
316.218	0.0150215	2	C17H32O5N0S0
394.13	0.0150192	9	C18H22O8N2S0
275.026	0.0150058	15	C15H5O3N3S0
512.295	0.0149968	1	C24H48O9N0S1
326.104	0.0149675	7	C14H18O7N2S0
356.086	0.0149657	7	C16H20O7N0S1
653.498	0.0149612	4	C38H71O5N1S1
448.275	0.0149429	7	C26H40O6N0S0
226.056	0.0149294	10	C14H10O3N0S0
444.156	0.0149269	7	C20H28O11N0S0
398.296	0.0149173	3	C23H42O5N0S0
358.065	0.0148732	7	C15H18O8N0S1
392.151	0.0148659	9	C19H24O7N2S0
337.145	0.0148535	7	C17H23O6N1S0
416.14	0.0148401	11	C22H24O8N0S0
280.103	0.0148377	11	C18H16O3N0S0
354.176	0.0148246	10	C22H26O4N0S0
402.088	0.0148171	12	C20H18O9N0S0
402.128	0.0148137	6	C18H26O8N0S1
260.065	0.014813	4	C11H16O5N0S1
444.244	0.014803	9	C26H36O6N0S0
492.192	0.0148023	10	C25H32O10N0S0
719.362	0.0147984	3	C29H57O17N3S0
304.197	0.0147956	6	C19H28O3N0S0
382.247	0.0147748	4	C22H38O3N0S1
402.124	0.0147558	11	C21H22O8N0S0
323.093	0.01475	8	C15H17O7N1S0
368.115	0.0147424	8	C16H20O8N2S0
412.093	0.0147405	9	C18H20O11N0S0
381.135	0.0147354	8	C18H23O8N1S0
350.141	0.0147184	8	C17H22O6N2S0
336.125	0.0147183	8	C16H20O6N2S0
341.104	0.0147114	7	C15H19O8N1S0
394.231	0.0146813	1	C19H38O6N0S1
372.081	0.01468	7	C16H20O8N0S1
358.207	0.0146791	8	C22H30O4N0S0
334.062	0.0146663	10	C16H14O8N0S0
414.197	0.0146397	10	C24H30O6N0S0
356.228	0.0146054	8	C23H32O3N0S0
603.482	0.0145947	1	C34H69O5N1S1
349.109	0.0145911	9	C17H19O7N1S0
326.057	0.0145793	8	C14H14O9N0S0
320.086	0.0145733	4	C13H20O7N0S1
332.176	0.0145275	3	C16H28O7N0S0
283.098	0.014521	6	C13H17O6N1S0
308.195	0.0145113	0	C15H32O4N0S1
365.14	0.0145012	8	C18H23O7N1S0
366.233	0.0144914	5	C21H34O5N0S0
284.134	0.0144806	9	C18H20O3N0S0
271.208	0.0144709	2	C15H29O3N1S0
322.113	0.0144605	12	C20H18O4N0S0
506.244	0.0144541	9	C27H38O9N0S0
369.135	0.014454	7	C17H23O8N1S0
360.098	0.014448	6	C15H20O10N0S0
474.254	0.0144425	9	C27H38O7N0S0
330.088	0.0144134	6	C14H18O9N0S0
358.265	0.0144108	2	C20H38O5N0S0
431.104	0.014393	17	C23H17O6N3S0
361.145	0.0143848	9	C19H23O6N1S0
260.025	0.0143502	10	C13H8O6N0S0
608.461	0.0143502	0	C33H68O7N0S1
356.155	0.0143496	10	C21H24O5N0S0
274.077	0.0143349	9	C15H14O5N0S0
482.207	0.0143326	8	C24H34O10N0S0
347.177	0.0143321	8	C18H25O4N3S0
340.127	0.0143198	6	C17H24O5N0S1
240.108	0.0142985	9	C16H16O2N0S0
306.067	0.0142949	9	C15H14O7N0S0
490.212	0.0142827	10	C26H34O9N0S0
326.217	0.0142742	8	C22H30O2N0S0
238.056	0.0142688	11	C15H10O3N0S0
372.223	0.0142609	8	C23H32O4N0S0
386.26	0.0142191	3	C21H38O6N0S0
294.07	0.0142127	3	C11H18O7N0S1
380.067	0.0142076	10	C17H16O10N0S0
321.198	0.0142073	6	C17H27O3N3S0
392.122	0.0141982	9	C20H24O6N0S1
313.124	0.0141976	10	C18H19O4N1S0
601.431	0.0141913	3	C33H63O6N1S1
310.101	0.0141841	2	C12H22O7N0S1
292.164	0.0141832	1	C14H28O4N0S1
313.109	0.0141787	6	C14H19O7N1S0
280.054	0.0141748	3	C10H16O7N0S1
278.035	0.014174	9	C13H10O7N0S0
397.13	0.0141709	8	C18H23O9N1S0
394.268	0.0141306	0	C20H42O5N0S1
428.249	0.0140993	9	C26H36O5N0S0
444.229	0.0140853	5	C22H36O9N0S0
282.114	0.0140791	6	C13H18O5N2S0
396.062	0.0140778	10	C17H16O11N0S0
354.14	0.0140716	11	C21H22O5N0S0
383.114	0.0140574	8	C17H21O9N1S0
620.484	0.0140554	10	C40H64O3N2S0
476.197	0.0140476	10	C25H32O9N0S0
432.28	0.0140452	7	C26H40O5N0S0
434.259	0.0140405	7	C25H38O6N0S0
366.27	0.0140236	4	C22H38O4N0S0
260.155	0.0140105	2	C13H24O5N0S0
374.06	0.0140026	7	C15H18O9N0S1
382.13	0.0139981	8	C17H22O8N2S0
271.098	0.0139729	5	C12H17O6N1S0
382.171	0.0139637	11	C23H26O5N0S0
354.103	0.0139528	12	C20H18O6N0S0
252.02	0.0139449	8	C11H8O7N0S0
302.238	0.0139432	1	C17H34O4N0S0
370.265	0.013943	3	C21H38O5N0S0
460.12	0.0139342	17	C25H20O7N2S0
262.134	0.0139338	2	C12H22O6N0S0
432.138	0.0139248	6	C19H28O9N0S1
303.103	0.013921	9	C16H17O5N1S0
248.061	0.0139057	8	C13H12O5N0S0
400.148	0.0139015	6	C19H28O7N0S1
450.436	0.0138969	2	C30H58O2N0S0
382.122	0.0138962	3	C15H26O9N0S1
428.14	0.0138846	12	C23H24O8N0S0
496.224	0.0138745	8	C25H36O10N0S0
263.072	0.013874	8	C13H13O5N1S0
230.072	0.0138689	4	C10H14O6N0S0
390.091	0.0138674	6	C16H22O9N0S1
378.273	0.0138629	0	C20H42O4N0S1
302.075	0.013851	5	C13H18O6N0S1
368.285	0.013838	3	C22H40O4N0S0
379.119	0.0138243	9	C18H21O8N1S0
434.117	0.0138149	6	C18H26O10N0S1
395.114	0.0138058	9	C18H21O9N1S0
420.098	0.0137868	11	C20H20O10N0S0
444.098	0.0137855	13	C22H20O10N0S0
349.145	0.0137715	8	C18H23O6N1S0
482.135	0.0137551	10	C22H26O12N0S0
388.075	0.0137458	7	C16H20O9N0S1
344.046	0.0137422	12	C17H12O8N0S0
494.244	0.01369	8	C26H38O9N0S0
385.13	0.0136876	7	C17H23O9N1S0
383.151	0.0136865	7	C18H25O8N1S0
343.265	0.01368	2	C19H37O4N1S0
460.202	0.0136289	10	C25H32O8N0S0
306.07	0.0135939	4	C12H18O7N0S1
444.192	0.0135865	6	C21H32O10N0S0
785.325	0.0135711	7	C33H55O20N1S0
785.325	0.0135711	25	C46H47O9N3S0
340.12	0.0135707	7	C15H20O7N2S0
353.104	0.0135611	8	C16H19O8N1S0
308.098	0.0135593	12	C19H16O4N0S0
256.103	0.0135523	9	C16H16O3N0S0
402.091	0.0135492	7	C17H22O9N0S1
430.122	0.0135476	7	C19H26O9N0S1
242.087	0.0135454	9	C15H14O3N0S0
386.129	0.0135236	11	C21H22O7N0S0
232.066	0.0135078	8	C13H12O4N0S0
302.039	0.0134778	6	C12H14O7N0S1
424.42	0.0134681	1	C28H56O2N0S0
354.213	0.0134499	9	C23H30O3N0S0
409.13	0.0134332	9	C19H23O9N1S0
308.046	0.0134141	9	C14H12O8N0S0
554.466	0.0134094	2	C34H66O3N0S1
376.257	0.0134045	1	C20H40O4N0S1
430.264	0.0133981	8	C26H38O5N0S0
436.239	0.0133804	7	C24H36O7N0S0
228.165	0.0133783	2	C13H24O3N0S0
352.291	0.0133709	3	C22H40O3N0S0
298.04	0.0133683	12	C16H10O6N0S0
293.119	0.013366	7	C15H19O5N1S0
378.106	0.0133595	9	C19H22O6N0S1
458.135	0.0133572	8	C20H26O12N0S0
294.03	0.0133566	9	C13H10O8N0S0
368.067	0.0133436	9	C16H16O10N0S0
384.186	0.0133396	10	C23H28O5N0S0
320.046	0.0133377	10	C15H12O8N0S0
282.212	0.0133338	3	C17H30O3N0S0
342.103	0.0133184	11	C19H18O6N0S0
429.207	0.0133035	10	C24H31O6N1S0
366.099	0.013303	9	C16H18O8N2S0
443.104	0.0133022	18	C24H17O6N3S0
396.247	0.0132977	0	C19H40O6N0S1
346.243	0.0132953	6	C22H34O3N0S0
260.028	0.0132831	5	C10H12O6N0S1
497.939	0.0132778	28	C28H2O8N0S1
402.218	0.0132775	4	C20H34O8N0S0
352.075	0.0132758	4	C13H20O9N0S1
386.016	0.0132737	10	C13H10O12N2S0
230.051	0.0132549	9	C13H10O4N0S0
484.151	0.0132422	9	C22H28O12N0S0
327.125	0.0132397	6	C15H21O7N1S0
678.438	0.0132395	8	C37H62O9N2S0
308.228	0.0132297	4	C19H32O3N0S0
382.264	0.013222	4	C22H38O5N0S0
458.186	0.0132195	11	C25H30O8N0S0
380.107	0.0132067	4	C15H24O9N0S1
366.135	0.0132025	8	C17H22O7N2S0
390.088	0.0132019	11	C19H18O9N0S0
292.099	0.0131904	8	C14H16O5N2S0
402.114	0.0131779	16	C23H18O5N2S0
261.093	0.0131744	8	C14H15O4N1S0
394.046	0.0131731	11	C17H14O11N0S0
382.301	0.0131601	3	C23H42O4N0S0
330.27	0.013155	1	C19H38O4N0S0
261.057	0.0130992	9	C13H11O5N1S0
222.118	0.0130985	5	C13H18O3N0S0
456.28	0.0130979	9	C28H40O5N0S0
400.145	0.0130726	11	C22H24O7N0S0
340.035	0.0130691	9	C14H12O10N0S0
416.234	0.0130676	4	C21H36O8N0S0
353.14	0.0130629	7	C17H23O7N1S0
632.48	0.0130557	2	C35H68O9N0S0
270.049	0.0130292	6	C12H14O5N0S1
372.153	0.0130197	5	C18H28O6N0S1
397.218	0.0130073	10	C24H31O4N1S0
298.077	0.0129907	11	C17H14O5N0S0
286.062	0.0129824	6	C12H14O8N0S0
360.077	0.0129728	11	C18H16O8N0S0
319.098	0.0129664	9	C16H17O6N1S0
370.171	0.0129617	10	C22H26O5N0S0
456.337	0.0129611	3	C26H48O6N0S0
504.229	0.0129541	10	C27H36O9N0S0
406.304	0.0129418	0	C22H46O4N0S1
249.093	0.0129257	7	C13H15O4N1S0
334.109	0.0129212	9	C16H18O6N2S0
330.067	0.0129123	11	C17H14O7N0S0
348.223	0.0128919	6	C21H32O4N0S0
478.362	0.0128905	0	C26H54O5N0S1
282.07	0.0128855	2	C10H18O7N0S1
320.098	0.0128774	13	C20H16O4N0S0
342.106	0.0128715	6	C16H22O6N0S1
396.117	0.0128675	8	C19H24O7N0S1
296.134	0.0128591	10	C19H20O3N0S0
406.086	0.0128542	6	C16H22O10N0S1
322.065	0.0128525	4	C12H18O8N0S1
272.134	0.0128383	8	C17H20O3N0S0
368.031	0.0128288	10	C15H12O11N0S0
292.233	0.0128274	4	C19H32O2N0S0
456.117	0.0128175	13	C24H24O7N0S1
388.109	0.0128026	11	C20H20O8N0S0
285.114	0.0127921	5	C13H19O6N1S0
290.054	0.0127799	9	C15H14O4N0S1
246.061	0.012768	13	C17H10O2N0S0
404.289	0.0127641	1	C22H44O4N0S1
388.254	0.0127612	7	C24H36O4N0S0
244.103	0.0127581	8	C15H16O3N0S0
354.136	0.0127523	7	C16H22O7N2S0
430.158	0.0127379	6	C20H30O8N0S1
358.138	0.0127292	5	C17H26O6N0S1
324.067	0.0127192	13	C17H12O5N2S0
228.071	0.0126996	9	C14H12O3N0S0
239.051	0.0126926	11	C14H9O3N1S0
332.049	0.0126873	6	C13H16O8N0S1
300.059	0.0126865	6	C13H16O6N0S1
605.425	0.0126849	2	C32H63O7N1S1
224.098	0.0126828	5	C12H16O4N0S0
370.337	0.0126774	1	C23H46O3N0S0
240.056	0.012673	6	C11H12O6N0S0
372.062	0.0126557	8	C15H16O11N0S0
425.161	0.0126543	8	C20H27O9N1S0
484.187	0.0126536	8	C23H32O11N0S0
496.151	0.0126476	10	C23H28O12N0S0
360.117	0.0126438	5	C16H24O7N0S1
508.26	0.0126408	8	C27H40O9N0S0
295.098	0.0126403	7	C14H17O6N1S0
398.369	0.0126236	1	C25H50O3N0S0
410.077	0.0126216	10	C18H18O11N0S0
241.067	0.0126198	10	C14H11O3N1S0
374.239	0.0126158	7	C23H34O4N0S0
398.132	0.0126024	7	C19H26O7N0S1
335.13	0.0125995	8	C17H21O6N1S0
492.155	0.0125839	11	C24H28O11N0S0
334.065	0.0125829	5	C13H18O8N0S1
398.077	0.0125774	9	C17H18O11N0S0
363.161	0.012569	8	C19H25O6N1S0
290.129	0.0125431	3	C13H22O7N0S0
664.422	0.0125352	8	C36H60O9N2S0
318.106	0.0125237	4	C14H22O6N0S1
460.166	0.012523	11	C24H28O9N0S0
232.139	0.0125132	6	C15H20O2N0S0
242.054	0.012507	5	C11H14O4N0S1
414.29	0.0124984	3	C23H42O6N0S0
629.462	0.0124977	3	C35H67O6N1S1
298.117	0.0124615	5	C15H22O4N0S1
496.187	0.0124503	9	C24H32O11N0S0
372.28	0.0124317	2	C21H40O5N0S0
412.239	0.0124309	5	C22H36O7N0S0
388.239	0.0124287	3	C20H36O7N0S0
270.085	0.0124281	5	C13H18O4N0S1
277.088	0.0124244	8	C14H15O5N1S0
276.114	0.0124191	3	C12H20O7N0S0
288.077	0.0124082	5	C12H16O8N0S0
374.114	0.0124061	6	C16H22O10N0S0
266.217	0.0124036	3	C17H30O2N0S0
382.138	0.0123872	7	C19H26O6N0S1
276.202	0.0123765	5	C18H28O2N0S0
442.101	0.0123728	13	C23H22O7N0S1
364.257	0.0123697	0	C19H40O4N0S1
520.223	0.0123629	10	C27H36O10N0S0
250.056	0.0123595	12	C16H10O3N0S0
330.106	0.0123372	5	C15H22O6N0S1
388.112	0.0123364	6	C17H24O8N0S1
304.054	0.0123301	5	C12H16O7N0S1
472.312	0.0123272	8	C29H44O5N0S0
386.166	0.012324	10	C22H26O6N0S0
360.223	0.0123223	7	C22H32O4N0S0
370.101	0.0123201	7	C17H22O7N0S1
468.228	0.0123158	7	C24H36O9N0S0
294.082	0.0123111	12	C18H14O4N0S0
260.192	0.0123108	1	C14H28O4N0S0
422.077	0.0122988	11	C19H18O11N0S0
242.123	0.0122965	8	C16H18O2N0S0
340.088	0.0122909	12	C19H16O6N0S0
370.207	0.0122877	9	C23H30O4N0S0
335.093	0.012272	9	C16H17O7N1S0
482.244	0.0122694	7	C25H38O9N0S0
308.094	0.012269	8	C14H16O6N2S0
476.27	0.0122573	8	C27H40O7N0S0
274.088	0.0122514	9	C14H14O4N2S0
296.065	0.0122504	7	C14H16O5N0S1
296.094	0.012244	7	C13H16O6N2S0
330.212	0.0122146	7	C21H30O3N0S0
381.099	0.0122104	9	C17H19O9N1S0
510.203	0.0122096	9	C25H34O11N0S0
439.253	0.0122074	1	C20H41O7N1S1
368.322	0.0122059	2	C23H44O3N0S0
408.11	0.0121869	10	C18H20O9N2S0
378.128	0.0121776	4	C16H26O8N0S1
320.049	0.0121692	5	C12H16O8N0S1
508.187	0.0121662	10	C25H32O11N0S0
333.125	0.0121632	9	C16H19O5N3S0
338.06	0.0121576	4	C12H18O9N0S1
374.093	0.0121522	11	C19H18O8N0S0
404.107	0.0121521	6	C17H24O9N0S1
268.091	0.0121321	1	C10H20O6N0S1
309.15	0.012124	6	C16H23O5N1S0
365.104	0.0121178	9	C17H19O8N1S0
422.332	0.0120988	4	C26H46O4N0S0
388.202	0.0120946	4	C19H32O8N0S0
306.03	0.0120846	10	C14H10O8N0S0
450.254	0.0120823	7	C25H38O7N0S0
641.534	0.0120738	2	C38H75O4N1S1
320.094	0.0120695	9	C15H16O6N2S0
462.145	0.0120612	11	C23H26O10N0S0
322.153	0.0120441	6	C18H26O3N0S1
328.055	0.0120298	7	C14H16O7N0S1
355.119	0.0120254	7	C16H21O8N1S0
247.077	0.0120247	8	C13H13O4N1S0
341.14	0.012016	6	C16H23O7N1S0
394.083	0.0120148	10	C18H18O10N0S0
411.109	0.0120052	9	C18H21O10N1S0
262.092	0.0119965	12	C18H14O2N0S0
386.205	0.0119942	4	C20H34O5N0S1
352.124	0.0119651	12	C21H20O5N0S0
316.099	0.0119585	10	C16H16O5N2S0
348.081	0.0119465	5	C14H20O8N0S1
398.202	0.0119382	10	C24H30O5N0S0
238.092	0.0119379	10	C16H14O2N0S0
424.348	0.0119278	3	C26H48O4N0S0
364.072	0.0119231	10	C17H16O9N0S0
418.109	0.0119229	16	C23H18O6N2S0
472.187	0.0119202	7	C22H32O11N0S0
488.27	0.0119062	9	C28H40O7N0S0
314.075	0.0119059	6	C14H18O6N0S1
392.067	0.0119011	11	C18H16O10N0S0
407.151	0.0118877	9	C20H25O8N1S0
324.165	0.0118743	10	C21H24O3N0S0
389.152	0.0118592	10	C19H23O6N3S0
269.119	0.0118544	5	C13H19O5N1S0
430.155	0.0118486	11	C23H26O8N0S0
386.238	0.0118259	8	C24H34O4N0S0
384.223	0.0118239	9	C24H32O4N0S0
452.088	0.0118212	11	C20H20O12N0S0
390.182	0.0118125	4	C18H30O9N0S0
347.093	0.0118095	10	C17H17O7N1S0
350.145	0.0118083	12	C22H22O4N0S0
290.039	0.0117841	5	C11H14O7N0S1
339.088	0.011782	8	C15H17O8N1S0
456.316	0.0117636	8	C29H44O4N0S0
605.352	0.011758	4	C30H55O9N1S1
307.135	0.0117479	7	C16H21O5N1S0
286.15	0.011746	8	C18H22O3N0S0
444.065	0.0117354	9	C18H20O11N0S1
497.006	0.0117273	23	C24H7O10N3S0
295.135	0.0117265	6	C15H21O5N1S0
396.28	0.0117236	4	C23H40O5N0S0
433.177	0.0117092	10	C21H27O7N3S0
456.301	0.011701	4	C25H44O7N0S0
322.101	0.0116986	3	C13H22O7N0S1
280.066	0.0116963	12	C17H12O4N0S0
412.311	0.0116849	3	C24H44O5N0S0
472.151	0.0116831	8	C21H28O12N0S0
336.081	0.0116767	4	C13H20O8N0S1
458.259	0.0116524	9	C27H38O6N0S0
500.364	0.0116475	3	C28H52O7N0S0
332.046	0.0116395	11	C16H12O8N0S0
358.098	0.0116392	11	C19H18O7N0S0
404.13	0.0116361	15	C23H20O5N2S0
573.032	0.011618	18	C24H15O16N1S0
246.093	0.0116072	8	C13H14O3N2S0
470.135	0.0116005	9	C21H26O12N0S0
322.174	0.0115832	1	C15H30O5N0S1
606.468	0.0115824	10	C39H62O3N2S0
408.244	0.0115788	6	C23H36O6N0S0
360.081	0.0115728	6	C15H20O8N0S1
292.091	0.0115726	3	C12H20O6N0S1
244.03	0.0115708	10	C13H8O5N0S0
262.098	0.0115693	3	C11H18O7N0S0
388.093	0.0115625	7	C16H20O11N0S0
224.028	0.0115583	2	C7H12O6N0S1
426.254	0.0115552	5	C23H38O7N0S0
252.108	0.0115473	10	C17H16O2N0S0
312.056	0.0115458	12	C17H12O6N0S0
312.06	0.0115423	7	C14H16O6N0S1
462.291	0.0115263	7	C27H42O6N0S0
498.202	0.0115202	8	C24H34O11N0S0
426.233	0.0115196	10	C26H34O5N0S0
440.127	0.0115179	4	C17H28O11N0S1
406.122	0.011508	5	C17H26O9N0S1
284.046	0.0115002	7	C12H12O8N0S0
409.166	0.0114853	8	C20H27O8N1S0
308.065	0.0114802	8	C15H16O5N0S1
338.141	0.011479	7	C16H22O6N2S0
412.112	0.0114754	8	C19H24O8N0S1
356.034	0.0114604	4	C11H16O11N0S1
418.14	0.0114525	6	C18H26O11N0S0
618.19	0.0114524	9	C27H38O14N0S1
288.186	0.011452	2	C15H28O5N0S0
345.081	0.0114417	6	C14H19O7N1S1
358.05	0.0114409	3	C11H18O11N0S1
237.093	0.0114266	6	C12H15O4N1S0
331.135	0.0114215	9	C18H21O5N1S0
224.076	0.0114072	10	C15H12O2N0S0
294.02	0.0113947	14	C15H6O5N2S0
291.14	0.0113856	7	C16H21O4N1S0
259.077	0.0113854	9	C14H13O4N1S0
392.091	0.0113838	1	C12H24O12N0S1
460.169	0.0113838	6	C21H32O9N0S1
378.099	0.011358	10	C17H18O8N2S0
470.332	0.0113525	8	C30H46O4N0S0
655.161	0.0113491	22	C35H29O12N1S0
390.145	0.011348	5	C17H26O10N0S0
354.052	0.0113373	9	C15H14O10N0S0
430.228	0.0113339	9	C25H34O6N0S0
420.32	0.0113244	0	C23H48O4N0S1
388.275	0.0113177	2	C21H40O6N0S0
324.093	0.0113146	12	C19H16O5N0S0
413.094	0.0113141	18	C23H15O5N3S0
238.186	0.0112998	3	C15H26O2N0S0
388.218	0.0112972	8	C23H32O5N0S0
427.073	0.011297	19	C23H13O6N3S0
446.117	0.0112962	7	C19H26O10N0S1
378.2	0.011286	2	C18H34O6N0S1
321.078	0.0112805	9	C15H15O7N1S0
412.275	0.0112785	4	C23H40O6N0S0
322.28	0.0112774	3	C21H38O2N0S0
326.072	0.0112765	12	C18H14O6N0S0
435.146	0.011261	10	C21H25O9N1S0
243.046	0.0112521	10	C13H9O4N1S0
316.051	0.0112501	11	C16H12O7N0S0
384.153	0.0112499	6	C19H28O6N0S1
273.056	0.0112426	10	C14H11O5N1S0
476.343	0.01124	6	C29H48O5N0S0
432.156	0.0112354	6	C19H28O11N0S0
246.155	0.0112334	6	C16H22O2N0S0
416.056	0.0112283	4	C13H20O13N0S1
444.171	0.0112218	11	C24H28O8N0S0
386.133	0.0112215	6	C18H26O7N0S1
448.14	0.0112194	11	C21H24O9N2S0
444.28	0.0112175	8	C27H40O5N0S0
384.19	0.0112102	5	C20H32O5N0S1
282.03	0.0112008	8	C12H10O8N0S0
355.156	0.0111795	6	C17H25O7N1S0
460.312	0.011168	7	C28H44O5N0S0
346.062	0.0111602	11	C17H14O8N0S0
456.138	0.0111591	8	C21H28O9N0S1
446.169	0.0111572	10	C24H30O6N0S1
310.113	0.0111477	11	C19H18O4N0S0
362.104	0.0111269	10	C17H18O7N2S0
504.338	0.0111267	7	C30H48O6N0S0
437.161	0.0111144	9	C21H27O9N1S0
414.218	0.0111142	5	C21H34O8N0S0
451.253	0.0111052	2	C21H41O7N1S1
296.061	0.0111036	12	C17H12O5N0S0
308.086	0.0110985	3	C12H20O7N0S1
424.141	0.0110895	9	C19H24O9N2S0
452.343	0.0110613	4	C27H48O5N0S0
316.055	0.0110604	6	C13H16O7N0S1
264.06	0.0110428	3	C10H16O6N0S1
313.156	0.01104	5	C14H23O5N3S0
282.122	0.0110339	5	C15H22O3N0S1
276.104	0.0110275	8	C14H16O4N2S0
767.391	0.0110268	1	C32H65O17N1S1
444.138	0.0110236	7	C20H28O9N0S1
376.075	0.0110204	6	C15H20O9N0S1
255.082	0.0110132	10	C15H13O3N1S0
324.041	0.0110041	9	C14H12O9N0S0
289.124	0.0110029	8	C16H19O4N1S0
302.181	0.0109967	7	C19H26O3N0S0
364.07	0.010988	14	C21H16O4N0S1
380.115	0.0109812	9	C17H20O8N2S0
432.284	0.0109794	2	C23H44O5N0S1
257.119	0.0109774	4	C12H19O5N1S0
419.151	0.0109771	10	C21H25O8N1S0
298.109	0.0109718	6	C13H18O6N2S0
374.187	0.0109469	4	C18H30O8N0S0
305.083	0.0109325	9	C15H15O6N1S0
426.327	0.0109173	3	C25H46O5N0S0
343.12	0.0109134	6	C15H21O8N1S0
363.125	0.0109028	9	C18H21O7N1S0
349.12	0.0108745	9	C16H19O6N3S0
466.322	0.0108571	5	C27H46O6N0S0
757.557	0.0108459	13	C49H75O5N1S0
490.092	0.0108438	4	C16H26O15N0S1
486.254	0.0108435	10	C28H38O7N0S0
264.108	0.0108361	11	C18H16O2N0S0
470.296	0.010834	9	C29H42O5N0S0
356.119	0.010831	11	C20H20O6N0S0
328.12	0.0108301	6	C14H20O7N2S0
314.057	0.0108284	7	C13H14O9N0S0
299.109	0.0108223	10	C17H17O4N1S0
432.102	0.0108214	7	C18H24O10N0S1
358.083	0.0108144	7	C15H18O10N0S0
332.228	0.0108061	6	C21H32O3N0S0
400.062	0.0108013	18	C22H12O6N2S0
616.176	0.0107972	10	C27H36O14N0S1
379.992	0.0107936	16	C19H8O7N0S1
258.155	0.0107882	7	C17H22O2N0S0
366.164	0.010786	2	C16H30O7N0S1
258.118	0.0107859	8	C16H18O3N0S0
256.033	0.0107729	6	C11H12O5N0S1
420.28	0.0107714	6	C25H40O5N0S0
281.083	0.0107554	7	C13H15O6N1S0
444.101	0.0107409	8	C19H24O10N0S1
248.119	0.010737	2	C11H20O6N0S0
453.953	0.0107355	23	C23H2O11N0S0
440.342	0.0107342	3	C26H48O5N0S0
449.161	0.0107317	10	C22H27O9N1S0
442.322	0.0107291	3	C25H46O6N0S0
289.042	0.0107266	15	C16H7O3N3S0
279.067	0.0107247	8	C13H13O6N1S0
480.265	0.0107234	7	C26H40O8N0S0
362.114	0.0107177	5	C15H22O10N0S0
454.104	0.010717	10	C20H22O12N0S0
277.124	0.0107083	7	C15H19O4N1S0
325.145	0.0107062	6	C16H23O6N1S0
484.141	0.0107049	14	C24H24O9N2S0
785.489	0.0107002	2	C38H75O13N1S1
396.353	0.0106994	2	C25H48O3N0S0
236.025	0.0106965	8	C11H8O6N0S0
336.067	0.0106957	14	C18H12O5N2S0
298.186	0.0106954	8	C20H26O2N0S0
372.114	0.010694	11	C20H20O7N0S0
344.192	0.0106907	8	C21H28O4N0S0
346.025	0.0106889	12	C16H10O9N0S0
237.129	0.0106642	5	C13H19O3N1S0
589.063	0.0106639	17	C25H19O16N1S0
386.045	0.0106562	4	C12H18O12N0S1
378.091	0.0106541	5	C15H22O9N0S1
318.082	0.0106458	14	C20H14O4N0S0
384.15	0.0106412	11	C22H24O6N0S0
267.14	0.0106387	5	C14H21O4N1S0
460.133	0.0106358	7	C20H28O10N0S1
304.091	0.010634	4	C13H20O6N0S1
356.115	0.0106319	7	C15H20O8N2S0
442.125	0.0106312	4	C16H26O14N0S0
743.581	0.0106241	7	C46H81O4N1S1
404.158	0.010603	9	C22H28O5N0S1
765.374	0.0105983	2	C32H63O17N1S1
332.122	0.0105935	4	C15H24O6N0S1
414.327	0.0105928	2	C24H46O5N0S0
330.03	0.0105883	12	C16H10O8N0S0
369.985	0.0105814	11	C12H6O12N2S0
490.176	0.0105792	11	C25H30O10N0S0
436.141	0.0105788	10	C20H24O9N2S0
321.125	0.0105655	8	C15H19O5N3S0
280.015	0.0105602	9	C12H8O8N0S0
382.086	0.0105513	4	C14H22O10N0S1
468.41	0.0105188	2	C29H56O4N0S0
388.148	0.0105176	5	C18H28O7N0S1
400.312	0.0105157	2	C23H44O5N0S0
522.266	0.0105115	13	C30H38O6N2S0
316.072	0.0105059	6	C13H16O9N0S0
462.254	0.0105041	8	C26H38O7N0S0
306.106	0.0104977	3	C13H22O6N0S1
336.041	0.0104745	10	C15H12O9N0S0
380.249	0.0104726	5	C22H36O5N0S0
371.151	0.010469	6	C17H25O8N1S0
374.057	0.0104635	12	C18H14O9N0S0
422.161	0.0104522	9	C20H26O8N2S0
278.087	0.0104504	12	C18H14O3N0S0
348.135	0.0104488	4	C15H24O9N0S0
399.146	0.0104345	7	C18H25O9N1S0
250.08	0.010432	2	C10H18O5N0S1
344.122	0.0104182	5	C16H24O6N0S1
232.087	0.0104166	3	C10H16O6N0S0
344.082	0.0104105	11	C18H16O7N0S0
430.119	0.0103876	12	C22H22O9N0S0
428.071	0.0103771	9	C18H20O10N0S1
292.07	0.0103689	8	C15H16O4N0S1
296.13	0.0103646	6	C14H20O5N2S0
363.164	0.0103554	3	C16H29O6N1S1
428.233	0.0103527	5	C22H36O8N0S0
302.083	0.0103511	10	C15H14O5N2S0
421.166	0.0103509	9	C21H27O8N1S0
282.046	0.0103498	12	C16H10O5N0S0
528.037	0.0103463	22	C26H12O11N2S0
290.075	0.0103149	4	C12H18O6N0S1
492.228	0.0103147	9	C26H36O9N0S0
394.264	0.0103138	5	C23H38O5N0S0
416.067	0.0103132	13	C20H16O10N0S0
436.096	0.010308	6	C17H24O11N0S1
404.197	0.0103058	4	C19H32O9N0S0
342.212	0.010305	8	C22H30O3N0S0
540.036	0.0102972	23	C27H12O11N2S0
330.093	0.0102958	15	C20H14O3N2S0
399.234	0.0102897	9	C24H33O4N1S0
282.107	0.0102821	1	C11H22O6N0S1
354.143	0.0102779	6	C18H26O5N0S1
381.171	0.0102664	7	C19H27O7N1S0
308.134	0.010266	11	C20H20O3N0S0
376.254	0.0102514	6	C23H36O4N0S0
400.072	0.0102438	13	C20H16O9N0S0
743.541	0.0102421	13	C48H73O5N1S0
325.072	0.0102324	8	C14H15O8N1S0
331.098	0.0102309	10	C17H17O6N1S0
250.092	0.0102208	11	C17H14O2N0S0
423.109	0.0102186	10	C19H21O10N1S0
425.213	0.010214	11	C25H31O5N1S0
318.118	0.0102113	13	C21H18O3N0S0
464.27	0.0102084	7	C26H40O7N0S0
239.072	0.0102083	6	C11H13O5N1S0
396.146	0.0102014	8	C18H24O8N2S0
528.213	0.0101991	8	C25H36O12N0S0
256.07	0.0101959	5	C12H16O4N0S1
410.296	0.0101912	4	C24H42O5N0S0
458.114	0.0101845	13	C23H22O10N0S0
245.098	0.0101814	8	C14H15O3N1S0
510.166	0.0101757	10	C24H30O12N0S0
414.161	0.010172	11	C23H26O7N0S0
289.099	0.0101614	9	C14H15O4N3S0
332.151	0.0101581	4	C14H24O7N2S0
297.078	0.0101576	7	C13H15O7N1S0
369.099	0.0101566	8	C16H19O9N1S0
255.046	0.0101532	11	C14H9O4N1S0
308.109	0.0101517	12	C18H16O3N2S0
302.056	0.0101502	6	C12H14O9N0S0
284.101	0.0101426	5	C14H20O4N0S1
312.041	0.010138	8	C13H12O9N0S0
251.109	0.0101369	6	C13H17O4N1S0
283.077	0.0101332	11	C16H13O4N1S0
426.091	0.010131	9	C19H22O9N0S1
358.243	0.0101276	7	C23H34O3N0S0
296.086	0.010125	2	C11H20O7N0S1
236.072	0.0101232	7	C11H12O4N2S0
256.051	0.010123	6	C11H12O7N0S0
377.021	0.0101225	17	C18H7O7N3S0
411.182	0.0101154	7	C20H29O8N1S0
404.143	0.0101152	5	C18H28O8N0S1
337.182	0.0101127	6	C18H27O5N1S0
370.138	0.0101118	6	C18H26O6N0S1
262.125	0.0101115	7	C14H18O3N2S0
334.052	0.0101112	15	C18H10O5N2S0
396.317	0.0101108	3	C24H44O4N0S0
367.156	0.0101106	7	C18H25O7N1S0
248.109	0.0101092	7	C13H16O3N2S0
436.275	0.0101033	6	C25H40O6N0S0
290.119	0.0101026	8	C15H18O4N2S0
316.135	0.0100938	9	C17H20O4N2S0
374.141	0.0100834	10	C19H22O6N2S0
358.101	0.010079	6	C16H22O7N0S1
356.122	0.0100773	6	C17H24O6N0S1
339.161	0.0100746	6	C17H25O6N1S0
264.114	0.0100714	2	C11H20O7N0S0
478.131	0.0100594	16	C25H22O8N2S0
298.092	0.0100567	15	C21H14O2N0S0
249.02	0.0100544	9	C11H7O6N1S0
353.188	0.0100543	6	C17H27O5N3S0
714.284	0.0100507	10	C34H50O14N0S1
262.08	0.0100498	3	C11H18O5N0S1
410.096	0.0100486	9	C19H22O8N0S1
348.125	0.0100476	9	C17H20O6N2S0
577.431	0.0100466	1	C31H63O6N1S1
512.182	0.0100449	9	C24H32O12N0S0
787.34	0.0100427	6	C33H57O20N1S0
787.34	0.0100427	24	C46H49O9N3S0
454.467	0.0100401	0	C30H62O2N0S0
352.233	0.0100311	9	C24H32O2N0S0
240.06	0.010024	1	C8H16O6N0S1
318.088	0.0100124	5	C13H18O9N0S0
336.093	0.010006	13	C20H16O5N0S0
504.265	0.0100034	9	C28H40O8N0S0
278.083	0.0100007	8	C13H14O5N2S0
790.563	0.00999978	8	C45H78O9N2S0
518.353	0.00999468	7	C31H50O6N0S0
306.082	0.00999455	13	C19H14O4N0S0
407.125	0.0099891	10	C18H21O8N3S0
448.12	0.00997826	16	C24H20O7N2S0
400.348	0.00997685	1	C24H48O4N0S0
272.025	0.00996759	11	C14H8O6N0S0
416.285	0.00995184	7	C26H40O4N0S0
374.096	0.00994899	6	C16H22O8N0S1
649.488	0.00994844	1	C35H71O7N1S1
404.125	0.00994718	6	C17H24O11N0S0
280.099	0.00994676	7	C13H16O5N2S0
320.065	0.00994593	9	C16H16O5N0S1
390.099	0.00993749	11	C18H18O8N2S0
400.06	0.00993396	4	C13H20O12N0S1
253.088	0.00993327	6	C12H15O5N1S0
362.141	0.00991822	9	C18H22O6N2S0
328.127	0.00990911	5	C16H24O5N0S1
348.259	0.00990738	5	C22H36O3N0S0
380.155	0.00989331	12	C23H24O5N0S0
436.312	0.00988521	5	C26H44O5N0S0
226.092	0.00988286	9	C15H14O2N0S0
456.228	0.00988072	6	C23H36O9N0S0
506.353	0.00987944	6	C30H50O6N0S0
351.172	0.00987933	7	C17H25O5N3S0
422.263	0.00987822	1	C21H42O6N0S1
410.125	0.00986708	9	C18H22O9N2S0
293.155	0.00986681	6	C16H23O4N1S0
253.124	0.00986593	5	C13H19O4N1S0
394.122	0.00986499	4	C16H26O9N0S1
267.067	0.00986016	7	C12H13O6N1S0
306.078	0.0098515	9	C14H14O6N2S0
515.989	0.00984345	22	C25H8O13N0S0
615.337	0.00984259	6	C31H53O9N1S1
336.117	0.00984219	3	C14H24O7N0S1
318.114	0.00983803	9	C16H18O5N2S0
310.149	0.00983782	10	C20H22O3N0S0
346.083	0.00982547	6	C14H18O10N0S0
336.259	0.00982278	4	C21H36O3N0S0
667.233	0.00982036	25	C42H37O5N1S1
347.105	0.00981546	10	C16H17O6N3S0
388.036	0.00980804	13	C18H12O10N0S0
378.175	0.00980232	12	C24H26O4N0S0
274.092	0.00980006	13	C19H14O2N0S0
251.072	0.00979854	7	C12H13O5N1S0
366.128	0.0097957	3	C15H26O8N0S1
241.03	0.00979383	11	C13H7O4N1S0
352.156	0.00978483	7	C17H24O6N2S0
454.228	0.00978387	11	C27H34O6N0S0
390.078	0.00978198	16	C21H14O6N2S0
374.078	0.00977439	7	C15H18O11N0S0
715.171	0.00977116	13	C30H37O17N1S1
366.14	0.0097603	12	C22H22O5N0S0
256.03	0.00975916	11	C14H8O5N0S0
426.306	0.00975607	8	C28H42O3N0S0
310.077	0.00975588	12	C18H14O5N0S0
494.171	0.00975325	10	C24H30O11N0S0
254.091	0.00975081	5	C13H18O3N0S1
444.119	0.00974984	8	C19H24O12N0S0
655.232	0.00974789	24	C41H37O5N1S1
440.27	0.00973667	5	C24H40O7N0S0
420.086	0.00973203	2	C13H24O13N0S1
310.065	0.00972907	3	C11H18O8N0S1
352.036	0.009724	10	C15H12O10N0S0
284.025	0.00971808	12	C15H8O6N0S0
430.082	0.00971047	13	C21H18O10N0S0
304.135	0.00970697	8	C16H20O4N2S0
305.192	0.00970317	6	C18H27O3N1S0
478.285	0.0097017	7	C27H42O7N0S0
324.06	0.00970012	8	C15H16O6N0S1
329.104	0.00969364	6	C14H19O8N1S0
352.084	0.00969323	9	C15H16O8N2S0
403.167	0.00968873	10	C20H25O6N3S0
352.112	0.00968843	3	C14H24O8N0S1
385.093	0.00968675	8	C16H19O10N1S0
476.115	0.00967769	17	C25H20O8N2S0
412.033	0.0096654	19	C24H12O5N0S1
408.146	0.00966314	9	C19H24O8N2S0
373.128	0.00965842	10	C20H23O4N1S1
326.035	0.0096524	13	C17H10O7N0S0
310.244	0.0096522	3	C19H34O3N0S0
472.275	0.00964502	9	C28H40O6N0S0
490.322	0.00964412	7	C29H46O6N0S0
285.078	0.00964391	6	C12H15O7N1S0
303.067	0.00964036	10	C15H13O6N1S0
642.412	0.00963675	1	C31H62O13N0S0
228.108	0.00963464	8	C15H16O2N0S0
474.182	0.00963192	11	C25H30O9N0S0
280.135	0.00962332	6	C14H20O4N2S0
390.127	0.00962254	5	C17H26O8N0S1
378.135	0.00961969	9	C18H22O7N2S0
396.211	0.00961062	1	C18H36O7N0S1
464.307	0.00960434	6	C27H44O6N0S0
317.083	0.00959688	10	C16H15O6N1S0
332.264	0.00959262	5	C22H36O2N0S0
262.004	0.00958258	10	C12H6O7N0S0
316.127	0.00958034	4	C15H24O5N0S1
440.358	0.00955967	7	C30H48O2N0S0
360.171	0.00955885	4	C17H28O8N0S0
242.018	0.00955496	6	C10H10O5N0S1
280.077	0.00955268	12	C16H12O3N2S0
378.237	0.00955164	1	C19H38O5N0S1
394.195	0.00954066	2	C18H34O7N0S1
296.14	0.00952736	1	C12H24O8N0S0
472.239	0.00952254	10	C27H36O7N0S0
334.125	0.00952022	13	C20H18O3N2S0
368.119	0.00951897	12	C21H20O6N0S0
290.124	0.00951665	12	C20H18O2N0S0
414.127	0.00951406	7	C19H26O8N0S1
490.249	0.00951402	9	C27H38O8N0S0
319.134	0.00951384	8	C17H21O5N1S0
340.233	0.00951209	8	C23H32O2N0S0
456.353	0.00950858	7	C30H48O3N0S0
360.125	0.00950565	10	C18H20O6N2S0
232.176	0.00950272	5	C16H24O1N0S0
432.135	0.0095022	11	C22H24O9N0S0
408.138	0.00949913	4	C17H28O9N0S1
376.035	0.00949684	12	C17H12O10N0S0
470.208	0.0094898	7	C23H34O10N0S0
338.181	0.0094881	10	C22H26O3N0S0
346.146	0.00948623	9	C18H22O5N2S0
428.034	0.0094862	10	C17H16O11N0S1
408.247	0.00948171	1	C20H40O6N0S1
230.181	0.00947835	1	C13H26O3N0S0
264.072	0.00947464	12	C17H12O3N0S0
364.084	0.00946579	10	C16H16O8N2S0
364.075	0.00946254	5	C14H20O9N0S1
262.186	0.00945863	5	C17H26O2N0S0
440.079	0.00945748	15	C21H16O9N2S0
336.296	0.00945229	3	C22H40O2N0S0
328.051	0.00944824	12	C17H12O7N0S0
292.135	0.0094465	7	C15H20O4N2S0
393.135	0.00944631	9	C19H23O8N1S0
773.488	0.00944196	1	C37H75O13N1S1
322.146	0.00943824	7	C16H22O5N2S0
344.227	0.00943644	7	C22H32O3N0S0
290.035	0.00943212	10	C14H10O7N0S0
641.146	0.00943051	22	C34H27O12N1S0
332.061	0.00943028	15	C20H12O5N0S0
360.041	0.0094267	12	C17H12O9N0S0
414.049	0.00942643	18	C24H14O5N0S1
350.056	0.00942542	10	C16H14O9N0S0
478.093	0.00942013	3	C15H26O15N0S1
444.207	0.00941975	10	C25H32O7N0S0
366.306	0.00941877	3	C23H42O3N0S0
297.093	0.00941788	11	C17H15O4N1S0
410.332	0.00941676	3	C25H46O4N0S0
368.158	0.0094115	6	C19H28O5N0S1
434.335	0.00940695	0	C24H50O4N0S1
442.094	0.00940283	14	C21H18O9N2S0
338.108	0.00939553	12	C20H18O5N0S0
328.229	0.00939188	3	C17H32O4N2S0
346.228	0.0093839	2	C18H34O6N0S0
342.099	0.00938053	7	C14H18O8N2S0
348.089	0.0093801	10	C16H16O7N2S0
229.03	0.00937982	10	C12H7O4N1S0
310.146	0.00937435	6	C15H22O5N2S0
352.327	0.00937044	2	C23H44O2N0S0
253.052	0.00936484	7	C11H11O6N1S0
380.122	0.0093595	8	C19H24O6N0S1
392.101	0.00935207	14	C23H20O4N0S1
372.316	0.00935149	1	C22H44O4N0S0
630.411	0.00934989	0	C30H62O13N0S0
334.113	0.00934928	13	C21H18O4N0S0
524.282	0.00934848	12	C30H40O6N2S0
300.056	0.00934496	11	C16H12O6N0S0
295.062	0.00934446	8	C13H13O7N1S0
252.038	0.00934375	7	C12H12O4N0S1
324.096	0.00934238	7	C16H20O5N0S1
372.197	0.00934137	9	C21H28O4N2S0
247.114	0.00932768	7	C14H17O3N1S0
392.286	0.00932555	5	C24H40O4N0S0
498.254	0.00930967	11	C29H38O7N0S0
396.223	0.00930297	10	C25H32O4N0S0
390.109	0.00929797	6	C16H22O11N0S0
320.14	0.00929675	3	C14H24O8N0S0
508.151	0.00929233	11	C24H28O12N0S0
428.106	0.00928549	8	C19H24O9N0S1
688.605	0.00928339	5	C43H80O4N2S0
375.006	0.00928158	18	C18H5O7N3S0
347.13	0.00927606	9	C18H21O6N1S0
412.217	0.00927601	10	C25H32O5N0S0
446.154	0.00927202	6	C20H30O9N0S1
373.13	0.00926901	6	C16H23O9N1S0
314.12	0.00925696	10	C17H18O4N2S0
278.119	0.00924944	7	C14H18O4N2S0
326.177	0.00924383	5	C16H26O5N2S0
538.435	0.0092432	3	C33H62O3N0S1
386.169	0.00924138	5	C19H30O6N0S1
393.099	0.00924001	10	C18H19O9N1S0
255.104	0.00923903	5	C12H17O5N1S0
283.041	0.0092389	12	C15H9O5N1S0
395.151	0.00923682	8	C19H25O8N1S0
224.17	0.00923584	3	C14H24O2N0S0
286.186	0.00923254	7	C19H26O2N0S0
280.139	0.00923238	10	C19H20O2N0S0
229.067	0.00922942	9	C13H11O3N1S0
396.109	0.00922407	9	C17H20O9N2S0
406.138	0.00921976	9	C21H26O6N0S1
486.261	0.00921655	1	C21H42O12N0S0
380.191	0.00921065	11	C24H28O4N0S0
341.167	0.00920767	10	C19H23O3N3S0
425.238	0.00920487	1	C19H39O7N1S1
337.088	0.00920435	13	C19H15O5N1S0
269.083	0.00919825	6	C12H15O6N1S0
369.162	0.00919822	11	C20H23O4N3S0
318.135	0.00919792	4	C13H22O7N2S0
372.189	0.00918935	4	C19H32O5N0S1
426.291	0.00918516	4	C24H42O6N0S0
424.057	0.0091824	11	C18H16O12N0S0
322.138	0.0091817	2	C14H26O6N0S1
252.067	0.00917297	7	C11H12O5N2S0
560.473	0.00916486	5	C36H64O4N0S0
340.075	0.00916434	3	C12H20O9N0S1
462.33	0.00916419	1	C25H50O5N0S1
363.136	0.00916392	9	C17H21O6N3S0
428.285	0.00915744	8	C27H40O4N0S0
474.291	0.00915082	8	C28H42O6N0S0
291.103	0.00914972	8	C15H17O5N1S0
350.239	0.00914668	5	C21H34O4N0S0
499.031	0.00914631	17	C22H13O13N1S0
474.202	0.00914484	6	C22H34O11N0S0
634.5	0.00913855	10	C41H66O3N2S0
655.547	0.0091366	7	C42H73O4N1S0
292.2	0.00913508	0	C15H32O3N0S1
501.974	0.00913377	22	C24H6O13N0S0
468.119	0.0091309	10	C21H24O12N0S0
332.01	0.00910878	12	C15H8O9N0S0
425.125	0.00910043	9	C19H23O10N1S0
380.322	0.00909992	3	C24H44O3N0S0
669.563	0.00909842	7	C43H75O4N1S0
426.072	0.00909775	10	C18H18O12N0S0
700.604	0.00909612	6	C44H80O4N2S0
368.216	0.00909192	0	C17H36O6N0S1
380.101	0.00909011	13	C22H20O4N0S1
378.018	0.00908325	7	C13H14O11N0S1
368.249	0.00907869	4	C21H36O5N0S0
369.171	0.00907559	6	C18H27O7N1S0
334.119	0.00907433	4	C14H22O9N0S0
344.049	0.00907196	7	C14H16O8N0S1
505.209	0.00906988	6	C22H35O12N1S0
478.322	0.00906653	6	C28H46O6N0S0
438.291	0.00906609	5	C25H42O6N0S0
376.12	0.00906558	10	C18H20O7N2S0
308.025	0.00905821	14	C17H8O6N0S0
518.317	0.00905456	8	C30H46O7N0S0
334.174	0.00904854	2	C16H30O5N0S1
448.223	0.00904749	4	C21H36O10N0S0
396.15	0.00904453	12	C23H24O6N0S0
306.049	0.00904104	9	C15H14O5N0S1
398.238	0.00903443	9	C25H34O4N0S0
370.243	0.00902975	8	C24H34O3N0S0
350.151	0.00902685	3	C15H26O9N0S0
351.136	0.00902486	8	C16H21O6N3S0
435.96	0.00902344	23	C24H4O7N0S1
296.159	0.00901959	0	C13H28O5N0S1
364.135	0.00901957	13	C21H20O4N2S0
336.129	0.00901938	12	C21H20O4N0S0
319.11	0.00901918	9	C15H17O5N3S0
244.062	0.00901779	5	C9H12O6N2S0
501.047	0.00901763	16	C22H15O13N1S0
378.109	0.00900276	5	C15H22O11N0S0
390.273	0.00898983	1	C21H42O4N0S1
268.03	0.00898633	12	C15H8O5N0S0
393.074	0.00898263	11	C16H15O9N3S0
432.353	0.00898139	5	C28H48O3N0S0
331.065	0.00897671	6	C13H17O7N1S1
355.083	0.00897194	8	C15H17O9N1S0
390.172	0.00895568	9	C20H26O6N2S0
512.218	0.00895494	8	C25H36O11N0S0
392.249	0.00894437	6	C23H36O5N0S0
727.55	0.00894304	8	C45H77O4N1S1
352.127	0.00893492	7	C18H24O5N0S1
376.072	0.00893055	11	C18H16O9N0S0
520.187	0.00892983	11	C26H32O11N0S0
440.088	0.00892039	10	C19H20O12N0S0
289.088	0.00891946	9	C15H15O5N1S0
564.153	0.0089134	21	C34H28O6N0S1
400.076	0.00891293	8	C17H20O9N0S1
386.096	0.00890503	7	C17H22O8N0S1
712.269	0.00890267	11	C34H48O14N0S1
230.087	0.00890244	8	C14H14O3N0S0
402.27	0.00889754	7	C25H38O4N0S0
398.125	0.00889486	8	C17H22O9N2S0
375.124	0.0088901	10	C19H21O7N1S0
488.182	0.00888966	7	C22H32O12N0S0
234.049	0.00888906	3	C9H14O5N0S1
240.075	0.00888696	5	C12H16O3N0S1
713.156	0.00888607	14	C30H35O17N1S1
468.317	0.00888374	9	C30H44O4N0S0
453.193	0.00888153	8	C22H31O9N1S0
317.094	0.00888051	10	C15H15O5N3S0
460.223	0.00887704	5	C22H36O10N0S0
344.13	0.00887594	10	C18H20O5N2S0
386.077	0.00887292	8	C16H18O11N0S0
657.566	0.00886186	1	C39H79O4N1S1
292.066	0.00885916	13	C18H12O4N0S0
263.109	0.00885804	7	C14H17O4N1S0
406.082	0.0088545	11	C19H18O10N0S0
277.051	0.00885046	9	C13H11O6N1S0
646.494	0.00884804	2	C36H70O9N0S0
264.02	0.00884561	9	C12H8O7N0S0
257.098	0.00884311	9	C15H15O3N1S0
381.985	0.00883977	12	C13H6O12N2S0
323.145	0.00883786	11	C20H21O3N1S0
526.234	0.00882134	8	C26H38O11N0S0
473.271	0.00881987	9	C27H39O6N1S0
304.099	0.00881878	9	C15H16O5N2S0
482.126	0.00881605	15	C24H22O9N2S0
432.316	0.00880884	6	C27H44O4N0S0
335.105	0.00880342	9	C15H17O6N3S0
270.046	0.00880265	11	C15H10O5N0S0
418.337	0.00879799	5	C27H46O3N0S0
416.07	0.00879361	8	C17H20O10N0S1
320.122	0.00879229	3	C14H24O6N0S1
366.091	0.00879162	4	C14H22O9N0S1
364.12	0.00878096	9	C17H20O7N2S0
359.166	0.00878001	9	C20H25O5N1S0
324.296	0.00877806	2	C21H40O2N0S0
422.296	0.00877688	5	C25H42O5N0S0
251.036	0.00877347	8	C11H9O6N1S0
357.099	0.00876738	7	C15H19O9N1S0
269.155	0.00876732	4	C14H23O4N1S0
454.359	0.00875922	3	C27H50O5N0S0
561.435	0.00875485	1	C31H63O5N1S1
412.242	0.00875387	0	C19H40O7N0S1
368.192	0.00875365	10	C23H28O4N0S0
248.065	0.00875062	3	C10H16O5N0S1
472.133	0.00874593	8	C21H28O10N0S1
432.125	0.00874443	16	C24H20O6N2S0
431.223	0.00874346	9	C24H33O6N1S0
324.088	0.00874145	8	C14H16O7N2S0
544.441	0.00873967	6	C35H60O4N0S0
454.249	0.00873582	6	C24H38O8N0S0
404.285	0.00873416	6	C25H40O4N0S0
438.112	0.00873248	5	C17H26O11N0S1
416.093	0.00873062	17	C23H16O6N2S0
278.112	0.00872167	2	C12H22O5N0S1
468.337	0.00872118	4	C27H48O6N0S0
249.056	0.00871669	8	C12H11O5N1S0
364.091	0.0087075	9	C18H20O6N0S1
392.034	0.00870069	7	C14H16O11N0S1
267.046	0.00869399	12	C15H9O4N1S0
275.072	0.0086885	9	C14H13O5N1S0
358.301	0.0086854	1	C21H42O4N0S0
426.16	0.00868298	12	C24H26O7N0S0
456.244	0.00868023	10	C27H36O6N0S0
472.245	0.00867982	1	C20H40O12N0S0
422.26	0.00867685	6	C24H38O6N0S0
420.156	0.00867502	5	C18H28O11N0S0
402.291	0.00865987	2	C22H42O6N0S0
260.109	0.00863959	8	C14H16O3N2S0
376.093	0.00863802	6	C15H20O11N0S0
488.218	0.00863666	6	C23H36O11N0S0
388.106	0.00862995	15	C24H20O3N0S1
338.169	0.00862795	1	C15H30O6N0S1
[truncated: 290 more rows]
